# Supplementary material for: Benchmark Response Values for Error‐Corrected Sequencing Mutagenicity Assessment Technologies
Source: Environ Mol Mutagen. 2026 Apr 27;67(4):e70051. doi: 10.1002/em.70051 (PMC13112513; doi:10.1002/em.70051)
Supplement: Supplementary file 2 — Tables S1–S3: Summary of the dose–response data used for the presented analyses. [file EM-67-0-s002.xlsx]

## Sheet: Table S1 - DupSeq
Chem	ecNGS	Fragment	Species	Strain	Tissue	Sex	Age	AdminRte	Regimen	StudyDesign	AppTime	SamplingTime	DosePerDay	DoseUnits	MutFreq1E-8	ReplORSummary	FullChemName	CAS NR	Source	Dummy	Dataset	Study
bap	DupSeq	Sonication	Mouse	MutaMouse	BM	male	9-14	gavage	1perdayx28days	three dose plus control	28	28	0	mg/kg/day	11.0318	replicate	benzo(a)pyrene	50-32-8	LeBlanc.2022.BMCGenomics.23.542	bapSonicationMouseMutaMouseBM	1	1
bap	DupSeq	Sonication	Mouse	MutaMouse	BM	male	9-14	gavage	1perdayx28days	three dose plus control	28	28	0	mg/kg/day	13.5798	replicate	benzo(a)pyrene	50-32-8	LeBlanc.2022.BMCGenomics.23.542	bapSonicationMouseMutaMouseBM	1	1
bap	DupSeq	Sonication	Mouse	MutaMouse	BM	male	9-14	gavage	1perdayx28days	three dose plus control	28	28	0	mg/kg/day	16.5704	replicate	benzo(a)pyrene	50-32-8	LeBlanc.2022.BMCGenomics.23.542	bapSonicationMouseMutaMouseBM	1	1
bap	DupSeq	Sonication	Mouse	MutaMouse	BM	male	9-14	gavage	1perdayx28days	three dose plus control	28	28	0	mg/kg/day	13.1432	replicate	benzo(a)pyrene	50-32-8	LeBlanc.2022.BMCGenomics.23.542	bapSonicationMouseMutaMouseBM	1	1
bap	DupSeq	Sonication	Mouse	MutaMouse	BM	male	9-14	gavage	1perdayx28days	three dose plus control	28	28	0	mg/kg/day	10.1847	replicate	benzo(a)pyrene	50-32-8	LeBlanc.2022.BMCGenomics.23.542	bapSonicationMouseMutaMouseBM	1	1
bap	DupSeq	Sonication	Mouse	MutaMouse	BM	male	9-14	gavage	1perdayx28days	three dose plus control	28	28	0	mg/kg/day	10.3452	replicate	benzo(a)pyrene	50-32-8	LeBlanc.2022.BMCGenomics.23.542	bapSonicationMouseMutaMouseBM	1	1
bap	DupSeq	Sonication	Mouse	MutaMouse	BM	male	9-14	gavage	1perdayx28days	three dose plus control	28	28	12.5	mg/kg/day	32.81	replicate	benzo(a)pyrene	50-32-8	LeBlanc.2022.BMCGenomics.23.542	bapSonicationMouseMutaMouseBM	1	1
bap	DupSeq	Sonication	Mouse	MutaMouse	BM	male	9-14	gavage	1perdayx28days	three dose plus control	28	28	12.5	mg/kg/day	30.9905	replicate	benzo(a)pyrene	50-32-8	LeBlanc.2022.BMCGenomics.23.542	bapSonicationMouseMutaMouseBM	1	1
bap	DupSeq	Sonication	Mouse	MutaMouse	BM	male	9-14	gavage	1perdayx28days	three dose plus control	28	28	12.5	mg/kg/day	36.2426	replicate	benzo(a)pyrene	50-32-8	LeBlanc.2022.BMCGenomics.23.542	bapSonicationMouseMutaMouseBM	1	1
bap	DupSeq	Sonication	Mouse	MutaMouse	BM	male	9-14	gavage	1perdayx28days	three dose plus control	28	28	12.5	mg/kg/day	37.3417	replicate	benzo(a)pyrene	50-32-8	LeBlanc.2022.BMCGenomics.23.542	bapSonicationMouseMutaMouseBM	1	1
bap	DupSeq	Sonication	Mouse	MutaMouse	BM	male	9-14	gavage	1perdayx28days	three dose plus control	28	28	12.5	mg/kg/day	29.6552	replicate	benzo(a)pyrene	50-32-8	LeBlanc.2022.BMCGenomics.23.542	bapSonicationMouseMutaMouseBM	1	1
bap	DupSeq	Sonication	Mouse	MutaMouse	BM	male	9-14	gavage	1perdayx28days	three dose plus control	28	28	12.5	mg/kg/day	32.5525	replicate	benzo(a)pyrene	50-32-8	LeBlanc.2022.BMCGenomics.23.542	bapSonicationMouseMutaMouseBM	1	1
bap	DupSeq	Sonication	Mouse	MutaMouse	BM	male	9-14	gavage	1perdayx28days	three dose plus control	28	28	25	mg/kg/day	64.6277	replicate	benzo(a)pyrene	50-32-8	LeBlanc.2022.BMCGenomics.23.542	bapSonicationMouseMutaMouseBM	1	1
bap	DupSeq	Sonication	Mouse	MutaMouse	BM	male	9-14	gavage	1perdayx28days	three dose plus control	28	28	25	mg/kg/day	76.0967	replicate	benzo(a)pyrene	50-32-8	LeBlanc.2022.BMCGenomics.23.542	bapSonicationMouseMutaMouseBM	1	1
bap	DupSeq	Sonication	Mouse	MutaMouse	BM	male	9-14	gavage	1perdayx28days	three dose plus control	28	28	25	mg/kg/day	58.8259	replicate	benzo(a)pyrene	50-32-8	LeBlanc.2022.BMCGenomics.23.542	bapSonicationMouseMutaMouseBM	1	1
bap	DupSeq	Sonication	Mouse	MutaMouse	BM	male	9-14	gavage	1perdayx28days	three dose plus control	28	28	25	mg/kg/day	71.2728	replicate	benzo(a)pyrene	50-32-8	LeBlanc.2022.BMCGenomics.23.542	bapSonicationMouseMutaMouseBM	1	1
bap	DupSeq	Sonication	Mouse	MutaMouse	BM	male	9-14	gavage	1perdayx28days	three dose plus control	28	28	25	mg/kg/day	62.0417	replicate	benzo(a)pyrene	50-32-8	LeBlanc.2022.BMCGenomics.23.542	bapSonicationMouseMutaMouseBM	1	1
bap	DupSeq	Sonication	Mouse	MutaMouse	BM	male	9-14	gavage	1perdayx28days	three dose plus control	28	28	25	mg/kg/day	69.3516	replicate	benzo(a)pyrene	50-32-8	LeBlanc.2022.BMCGenomics.23.542	bapSonicationMouseMutaMouseBM	1	1
bap	DupSeq	Sonication	Mouse	MutaMouse	BM	male	9-14	gavage	1perdayx28days	three dose plus control	28	28	50	mg/kg/day	107.131	replicate	benzo(a)pyrene	50-32-8	LeBlanc.2022.BMCGenomics.23.542	bapSonicationMouseMutaMouseBM	1	1
bap	DupSeq	Sonication	Mouse	MutaMouse	BM	male	9-14	gavage	1perdayx28days	three dose plus control	28	28	50	mg/kg/day	90.8581	replicate	benzo(a)pyrene	50-32-8	LeBlanc.2022.BMCGenomics.23.542	bapSonicationMouseMutaMouseBM	1	1
bap	DupSeq	Sonication	Mouse	MutaMouse	BM	male	9-14	gavage	1perdayx28days	three dose plus control	28	28	50	mg/kg/day	110.703	replicate	benzo(a)pyrene	50-32-8	LeBlanc.2022.BMCGenomics.23.542	bapSonicationMouseMutaMouseBM	1	1
bap	DupSeq	Sonication	Mouse	MutaMouse	BM	male	9-14	gavage	1perdayx28days	three dose plus control	28	28	50	mg/kg/day	106.399	replicate	benzo(a)pyrene	50-32-8	LeBlanc.2022.BMCGenomics.23.542	bapSonicationMouseMutaMouseBM	1	1
bap	DupSeq	Sonication	Mouse	MutaMouse	BM	male	9-14	gavage	1perdayx28days	three dose plus control	28	28	50	mg/kg/day	106.689	replicate	benzo(a)pyrene	50-32-8	LeBlanc.2022.BMCGenomics.23.542	bapSonicationMouseMutaMouseBM	1	1
bap	DupSeq	Sonication	Mouse	MutaMouse	BM	male	9-14	gavage	1perdayx28days	three dose plus control	28	28	50	mg/kg/day	105.898	replicate	benzo(a)pyrene	50-32-8	LeBlanc.2022.BMCGenomics.23.542	bapSonicationMouseMutaMouseBM	1	1
pcz	DupSeq	Sonication	Mouse	MutaMouse	BM	male	8-10	gavage	1perdayx28days	three dose plus control	28	42	0	mg/kg/day	15.64	replicate	procarbazine	671-16-9	Dodge.2023.ArchToxicol.97.2245-2259	pczSonicationMouseMutaMouseBM	2	2
pcz	DupSeq	Sonication	Mouse	MutaMouse	BM	male	8-10	gavage	1perdayx28days	three dose plus control	28	42	0	mg/kg/day	15.05	replicate	procarbazine	671-16-9	Dodge.2023.ArchToxicol.97.2245-2259	pczSonicationMouseMutaMouseBM	2	2
pcz	DupSeq	Sonication	Mouse	MutaMouse	BM	male	8-10	gavage	1perdayx28days	three dose plus control	28	42	0	mg/kg/day	13.11	replicate	procarbazine	671-16-9	Dodge.2023.ArchToxicol.97.2245-2259	pczSonicationMouseMutaMouseBM	2	2
pcz	DupSeq	Sonication	Mouse	MutaMouse	BM	male	8-10	gavage	1perdayx28days	three dose plus control	28	42	0	mg/kg/day	11.14	replicate	procarbazine	671-16-9	Dodge.2023.ArchToxicol.97.2245-2259	pczSonicationMouseMutaMouseBM	2	2
pcz	DupSeq	Sonication	Mouse	MutaMouse	BM	male	8-10	gavage	1perdayx28days	three dose plus control	28	42	0	mg/kg/day	12.46	replicate	procarbazine	671-16-9	Dodge.2023.ArchToxicol.97.2245-2259	pczSonicationMouseMutaMouseBM	2	2
pcz	DupSeq	Sonication	Mouse	MutaMouse	BM	male	8-10	gavage	1perdayx28days	three dose plus control	28	42	0	mg/kg/day	11.37	replicate	procarbazine	671-16-9	Dodge.2023.ArchToxicol.97.2245-2259	pczSonicationMouseMutaMouseBM	2	2
pcz	DupSeq	Sonication	Mouse	MutaMouse	BM	male	8-10	gavage	1perdayx28days	three dose plus control	28	42	6.25	mg/kg/day	17.19	replicate	procarbazine	671-16-9	Dodge.2023.ArchToxicol.97.2245-2259	pczSonicationMouseMutaMouseBM	2	2
pcz	DupSeq	Sonication	Mouse	MutaMouse	BM	male	8-10	gavage	1perdayx28days	three dose plus control	28	42	6.25	mg/kg/day	16.83	replicate	procarbazine	671-16-9	Dodge.2023.ArchToxicol.97.2245-2259	pczSonicationMouseMutaMouseBM	2	2
pcz	DupSeq	Sonication	Mouse	MutaMouse	BM	male	8-10	gavage	1perdayx28days	three dose plus control	28	42	6.25	mg/kg/day	19.93	replicate	procarbazine	671-16-9	Dodge.2023.ArchToxicol.97.2245-2259	pczSonicationMouseMutaMouseBM	2	2
pcz	DupSeq	Sonication	Mouse	MutaMouse	BM	male	8-10	gavage	1perdayx28days	three dose plus control	28	42	6.25	mg/kg/day	12.65	replicate	procarbazine	671-16-9	Dodge.2023.ArchToxicol.97.2245-2259	pczSonicationMouseMutaMouseBM	2	2
pcz	DupSeq	Sonication	Mouse	MutaMouse	BM	male	8-10	gavage	1perdayx28days	three dose plus control	28	42	6.25	mg/kg/day	17.17	replicate	procarbazine	671-16-9	Dodge.2023.ArchToxicol.97.2245-2259	pczSonicationMouseMutaMouseBM	2	2
pcz	DupSeq	Sonication	Mouse	MutaMouse	BM	male	8-10	gavage	1perdayx28days	three dose plus control	28	42	6.25	mg/kg/day	15.94	replicate	procarbazine	671-16-9	Dodge.2023.ArchToxicol.97.2245-2259	pczSonicationMouseMutaMouseBM	2	2
pcz	DupSeq	Sonication	Mouse	MutaMouse	BM	male	8-10	gavage	1perdayx28days	three dose plus control	28	42	12.5	mg/kg/day	22.26	replicate	procarbazine	671-16-9	Dodge.2023.ArchToxicol.97.2245-2259	pczSonicationMouseMutaMouseBM	2	2
pcz	DupSeq	Sonication	Mouse	MutaMouse	BM	male	8-10	gavage	1perdayx28days	three dose plus control	28	42	12.5	mg/kg/day	20.27	replicate	procarbazine	671-16-9	Dodge.2023.ArchToxicol.97.2245-2259	pczSonicationMouseMutaMouseBM	2	2
pcz	DupSeq	Sonication	Mouse	MutaMouse	BM	male	8-10	gavage	1perdayx28days	three dose plus control	28	42	12.5	mg/kg/day	20.11	replicate	procarbazine	671-16-9	Dodge.2023.ArchToxicol.97.2245-2259	pczSonicationMouseMutaMouseBM	2	2
pcz	DupSeq	Sonication	Mouse	MutaMouse	BM	male	8-10	gavage	1perdayx28days	three dose plus control	28	42	12.5	mg/kg/day	19.85	replicate	procarbazine	671-16-9	Dodge.2023.ArchToxicol.97.2245-2259	pczSonicationMouseMutaMouseBM	2	2
pcz	DupSeq	Sonication	Mouse	MutaMouse	BM	male	8-10	gavage	1perdayx28days	three dose plus control	28	42	12.5	mg/kg/day	18.78	replicate	procarbazine	671-16-9	Dodge.2023.ArchToxicol.97.2245-2259	pczSonicationMouseMutaMouseBM	2	2
pcz	DupSeq	Sonication	Mouse	MutaMouse	BM	male	8-10	gavage	1perdayx28days	three dose plus control	28	42	12.5	mg/kg/day	20.38	replicate	procarbazine	671-16-9	Dodge.2023.ArchToxicol.97.2245-2259	pczSonicationMouseMutaMouseBM	2	2
pcz	DupSeq	Sonication	Mouse	MutaMouse	BM	male	8-10	gavage	1perdayx28days	three dose plus control	28	42	25	mg/kg/day	37.15	replicate	procarbazine	671-16-9	Dodge.2023.ArchToxicol.97.2245-2259	pczSonicationMouseMutaMouseBM	2	2
pcz	DupSeq	Sonication	Mouse	MutaMouse	BM	male	8-10	gavage	1perdayx28days	three dose plus control	28	42	25	mg/kg/day	32.69	replicate	procarbazine	671-16-9	Dodge.2023.ArchToxicol.97.2245-2259	pczSonicationMouseMutaMouseBM	2	2
pcz	DupSeq	Sonication	Mouse	MutaMouse	BM	male	8-10	gavage	1perdayx28days	three dose plus control	28	42	25	mg/kg/day	28.04	replicate	procarbazine	671-16-9	Dodge.2023.ArchToxicol.97.2245-2259	pczSonicationMouseMutaMouseBM	2	2
pcz	DupSeq	Sonication	Mouse	MutaMouse	BM	male	8-10	gavage	1perdayx28days	three dose plus control	28	42	25	mg/kg/day	32.27	replicate	procarbazine	671-16-9	Dodge.2023.ArchToxicol.97.2245-2259	pczSonicationMouseMutaMouseBM	2	2
pcz	DupSeq	Sonication	Mouse	MutaMouse	BM	male	8-10	gavage	1perdayx28days	three dose plus control	28	42	25	mg/kg/day	29.27	replicate	procarbazine	671-16-9	Dodge.2023.ArchToxicol.97.2245-2259	pczSonicationMouseMutaMouseBM	2	2
pcz	DupSeq	Sonication	Mouse	MutaMouse	BM	male	8-10	gavage	1perdayx28days	three dose plus control	28	42	25	mg/kg/day	34.52	replicate	procarbazine	671-16-9	Dodge.2023.ArchToxicol.97.2245-2259	pczSonicationMouseMutaMouseBM	2	2
ndea	DupSeq	Sonication	Rat	BigBlue.rat	Liver	male	12	gavage	1perdayx28days	five dose plus control	28	3	0	mg/kg/day	10.5	replicate	N-Nitrosodiethylamine	55-18-5	Bercu.2023.MutatRes.891.503685	ndeaSonicationRatBigBlue.ratLiver	3	3
ndea	DupSeq	Sonication	Rat	BigBlue.rat	Liver	male	12	gavage	1perdayx28days	five dose plus control	28	3	0	mg/kg/day	9.19	replicate	N-Nitrosodiethylamine	55-18-5	Bercu.2023.MutatRes.891.503685	ndeaSonicationRatBigBlue.ratLiver	3	3
ndea	DupSeq	Sonication	Rat	BigBlue.rat	Liver	male	12	gavage	1perdayx28days	five dose plus control	28	3	0	mg/kg/day	8.62	replicate	N-Nitrosodiethylamine	55-18-5	Bercu.2023.MutatRes.891.503685	ndeaSonicationRatBigBlue.ratLiver	3	3
ndea	DupSeq	Sonication	Rat	BigBlue.rat	Liver	male	12	gavage	1perdayx28days	five dose plus control	28	3	0	mg/kg/day	10.5	replicate	N-Nitrosodiethylamine	55-18-5	Bercu.2023.MutatRes.891.503685	ndeaSonicationRatBigBlue.ratLiver	3	3
ndea	DupSeq	Sonication	Rat	BigBlue.rat	Liver	male	12	gavage	1perdayx28days	five dose plus control	28	3	0	mg/kg/day	8.68	replicate	N-Nitrosodiethylamine	55-18-5	Bercu.2023.MutatRes.891.503685	ndeaSonicationRatBigBlue.ratLiver	3	3
ndea	DupSeq	Sonication	Rat	BigBlue.rat	Liver	male	12	gavage	1perdayx28days	five dose plus control	28	3	0	mg/kg/day	9.25	replicate	N-Nitrosodiethylamine	55-18-5	Bercu.2023.MutatRes.891.503685	ndeaSonicationRatBigBlue.ratLiver	3	3
ndea	DupSeq	Sonication	Rat	BigBlue.rat	Liver	male	12	gavage	1perdayx28days	five dose plus control	28	3	0.001	mg/kg/day	8.63	replicate	N-Nitrosodiethylamine	55-18-5	Bercu.2023.MutatRes.891.503685	ndeaSonicationRatBigBlue.ratLiver	3	3
ndea	DupSeq	Sonication	Rat	BigBlue.rat	Liver	male	12	gavage	1perdayx28days	five dose plus control	28	3	0.001	mg/kg/day	9.36	replicate	N-Nitrosodiethylamine	55-18-5	Bercu.2023.MutatRes.891.503685	ndeaSonicationRatBigBlue.ratLiver	3	3
ndea	DupSeq	Sonication	Rat	BigBlue.rat	Liver	male	12	gavage	1perdayx28days	five dose plus control	28	3	0.001	mg/kg/day	10.7	replicate	N-Nitrosodiethylamine	55-18-5	Bercu.2023.MutatRes.891.503685	ndeaSonicationRatBigBlue.ratLiver	3	3
ndea	DupSeq	Sonication	Rat	BigBlue.rat	Liver	male	12	gavage	1perdayx28days	five dose plus control	28	3	0.001	mg/kg/day	6.85	replicate	N-Nitrosodiethylamine	55-18-5	Bercu.2023.MutatRes.891.503685	ndeaSonicationRatBigBlue.ratLiver	3	3
ndea	DupSeq	Sonication	Rat	BigBlue.rat	Liver	male	12	gavage	1perdayx28days	five dose plus control	28	3	0.001	mg/kg/day	8.76	replicate	N-Nitrosodiethylamine	55-18-5	Bercu.2023.MutatRes.891.503685	ndeaSonicationRatBigBlue.ratLiver	3	3
ndea	DupSeq	Sonication	Rat	BigBlue.rat	Liver	male	12	gavage	1perdayx28days	five dose plus control	28	3	0.001	mg/kg/day	8.96	replicate	N-Nitrosodiethylamine	55-18-5	Bercu.2023.MutatRes.891.503685	ndeaSonicationRatBigBlue.ratLiver	3	3
ndea	DupSeq	Sonication	Rat	BigBlue.rat	Liver	male	12	gavage	1perdayx28days	five dose plus control	28	3	0.01	mg/kg/day	8.32	replicate	N-Nitrosodiethylamine	55-18-5	Bercu.2023.MutatRes.891.503685	ndeaSonicationRatBigBlue.ratLiver	3	3
ndea	DupSeq	Sonication	Rat	BigBlue.rat	Liver	male	12	gavage	1perdayx28days	five dose plus control	28	3	0.01	mg/kg/day	11	replicate	N-Nitrosodiethylamine	55-18-5	Bercu.2023.MutatRes.891.503685	ndeaSonicationRatBigBlue.ratLiver	3	3
ndea	DupSeq	Sonication	Rat	BigBlue.rat	Liver	male	12	gavage	1perdayx28days	five dose plus control	28	3	0.01	mg/kg/day	15.4	replicate	N-Nitrosodiethylamine	55-18-5	Bercu.2023.MutatRes.891.503685	ndeaSonicationRatBigBlue.ratLiver	3	3
ndea	DupSeq	Sonication	Rat	BigBlue.rat	Liver	male	12	gavage	1perdayx28days	five dose plus control	28	3	0.01	mg/kg/day	7.71	replicate	N-Nitrosodiethylamine	55-18-5	Bercu.2023.MutatRes.891.503685	ndeaSonicationRatBigBlue.ratLiver	3	3
ndea	DupSeq	Sonication	Rat	BigBlue.rat	Liver	male	12	gavage	1perdayx28days	five dose plus control	28	3	0.01	mg/kg/day	6.67	replicate	N-Nitrosodiethylamine	55-18-5	Bercu.2023.MutatRes.891.503685	ndeaSonicationRatBigBlue.ratLiver	3	3
ndea	DupSeq	Sonication	Rat	BigBlue.rat	Liver	male	12	gavage	1perdayx28days	five dose plus control	28	3	0.01	mg/kg/day	8.39	replicate	N-Nitrosodiethylamine	55-18-5	Bercu.2023.MutatRes.891.503685	ndeaSonicationRatBigBlue.ratLiver	3	3
ndea	DupSeq	Sonication	Rat	BigBlue.rat	Liver	male	12	gavage	1perdayx28days	five dose plus control	28	3	0.1	mg/kg/day	14.7	replicate	N-Nitrosodiethylamine	55-18-5	Bercu.2023.MutatRes.891.503685	ndeaSonicationRatBigBlue.ratLiver	3	3
ndea	DupSeq	Sonication	Rat	BigBlue.rat	Liver	male	12	gavage	1perdayx28days	five dose plus control	28	3	0.1	mg/kg/day	15.3	replicate	N-Nitrosodiethylamine	55-18-5	Bercu.2023.MutatRes.891.503685	ndeaSonicationRatBigBlue.ratLiver	3	3
ndea	DupSeq	Sonication	Rat	BigBlue.rat	Liver	male	12	gavage	1perdayx28days	five dose plus control	28	3	0.1	mg/kg/day	14.7	replicate	N-Nitrosodiethylamine	55-18-5	Bercu.2023.MutatRes.891.503685	ndeaSonicationRatBigBlue.ratLiver	3	3
ndea	DupSeq	Sonication	Rat	BigBlue.rat	Liver	male	12	gavage	1perdayx28days	five dose plus control	28	3	0.1	mg/kg/day	17.2	replicate	N-Nitrosodiethylamine	55-18-5	Bercu.2023.MutatRes.891.503685	ndeaSonicationRatBigBlue.ratLiver	3	3
ndea	DupSeq	Sonication	Rat	BigBlue.rat	Liver	male	12	gavage	1perdayx28days	five dose plus control	28	3	0.1	mg/kg/day	22.4	replicate	N-Nitrosodiethylamine	55-18-5	Bercu.2023.MutatRes.891.503685	ndeaSonicationRatBigBlue.ratLiver	3	3
ndea	DupSeq	Sonication	Rat	BigBlue.rat	Liver	male	12	gavage	1perdayx28days	five dose plus control	28	3	0.1	mg/kg/day	16.2	replicate	N-Nitrosodiethylamine	55-18-5	Bercu.2023.MutatRes.891.503685	ndeaSonicationRatBigBlue.ratLiver	3	3
ndea	DupSeq	Sonication	Rat	BigBlue.rat	Liver	male	12	gavage	1perdayx28days	five dose plus control	28	3	1	mg/kg/day	63.1	replicate	N-Nitrosodiethylamine	55-18-5	Bercu.2023.MutatRes.891.503685	ndeaSonicationRatBigBlue.ratLiver	3	3
ndea	DupSeq	Sonication	Rat	BigBlue.rat	Liver	male	12	gavage	1perdayx28days	five dose plus control	28	3	1	mg/kg/day	81.6	replicate	N-Nitrosodiethylamine	55-18-5	Bercu.2023.MutatRes.891.503685	ndeaSonicationRatBigBlue.ratLiver	3	3
ndea	DupSeq	Sonication	Rat	BigBlue.rat	Liver	male	12	gavage	1perdayx28days	five dose plus control	28	3	1	mg/kg/day	52.4	replicate	N-Nitrosodiethylamine	55-18-5	Bercu.2023.MutatRes.891.503685	ndeaSonicationRatBigBlue.ratLiver	3	3
ndea	DupSeq	Sonication	Rat	BigBlue.rat	Liver	male	12	gavage	1perdayx28days	five dose plus control	28	3	1	mg/kg/day	94.1	replicate	N-Nitrosodiethylamine	55-18-5	Bercu.2023.MutatRes.891.503685	ndeaSonicationRatBigBlue.ratLiver	3	3
ndea	DupSeq	Sonication	Rat	BigBlue.rat	Liver	male	12	gavage	1perdayx28days	five dose plus control	28	3	1	mg/kg/day	75.8	replicate	N-Nitrosodiethylamine	55-18-5	Bercu.2023.MutatRes.891.503685	ndeaSonicationRatBigBlue.ratLiver	3	3
ndea	DupSeq	Sonication	Rat	BigBlue.rat	Liver	male	12	gavage	1perdayx28days	five dose plus control	28	3	1	mg/kg/day	61.6	replicate	N-Nitrosodiethylamine	55-18-5	Bercu.2023.MutatRes.891.503685	ndeaSonicationRatBigBlue.ratLiver	3	3
ndea	DupSeq	Sonication	Rat	BigBlue.rat	Liver	male	12	gavage	1perdayx28days	five dose plus control	28	3	3	mg/kg/day	121	replicate	N-Nitrosodiethylamine	55-18-5	Bercu.2023.MutatRes.891.503685	ndeaSonicationRatBigBlue.ratLiver	3	3
ndea	DupSeq	Sonication	Rat	BigBlue.rat	Liver	male	12	gavage	1perdayx28days	five dose plus control	28	3	3	mg/kg/day	143	replicate	N-Nitrosodiethylamine	55-18-5	Bercu.2023.MutatRes.891.503685	ndeaSonicationRatBigBlue.ratLiver	3	3
ndea	DupSeq	Sonication	Rat	BigBlue.rat	Liver	male	12	gavage	1perdayx28days	five dose plus control	28	3	3	mg/kg/day	152	replicate	N-Nitrosodiethylamine	55-18-5	Bercu.2023.MutatRes.891.503685	ndeaSonicationRatBigBlue.ratLiver	3	3
ndea	DupSeq	Sonication	Rat	BigBlue.rat	Liver	male	12	gavage	1perdayx28days	five dose plus control	28	3	3	mg/kg/day	147	replicate	N-Nitrosodiethylamine	55-18-5	Bercu.2023.MutatRes.891.503685	ndeaSonicationRatBigBlue.ratLiver	3	3
ndea	DupSeq	Sonication	Rat	BigBlue.rat	Liver	male	12	gavage	1perdayx28days	five dose plus control	28	3	3	mg/kg/day	139	replicate	N-Nitrosodiethylamine	55-18-5	Bercu.2023.MutatRes.891.503685	ndeaSonicationRatBigBlue.ratLiver	3	3
ndea	DupSeq	Sonication	Rat	BigBlue.rat	Liver	male	12	gavage	1perdayx28days	five dose plus control	28	3	3	mg/kg/day	149	replicate	N-Nitrosodiethylamine	55-18-5	Bercu.2023.MutatRes.891.503685	ndeaSonicationRatBigBlue.ratLiver	3	3
enu	DupSeq	Sonication	Rat	SpragueDawley	Stomach	male	8-11	gavage	1perdayx1day	one dose plus control	1	28	40	mg/kg/day	196	replicate	N-ethyl-N-nitrosourea	759-73-9	Smith-Roe.2023.MutatRes.891.503669	enuSonicationRatSpragueDawleyStomach	4	4
enu	DupSeq	Sonication	Rat	SpragueDawley	Stomach	male	8-11	gavage	1perdayx1day	one dose plus control	1	28	40	mg/kg/day	184	replicate	N-ethyl-N-nitrosourea	759-73-9	Smith-Roe.2023.MutatRes.891.503669	enuSonicationRatSpragueDawleyStomach	4	4
enu	DupSeq	Sonication	Rat	SpragueDawley	Stomach	male	8-11	gavage	1perdayx1day	one dose plus control	1	28	40	mg/kg/day	185	replicate	N-ethyl-N-nitrosourea	759-73-9	Smith-Roe.2023.MutatRes.891.503669	enuSonicationRatSpragueDawleyStomach	4	4
enu	DupSeq	Sonication	Rat	SpragueDawley	Stomach	male	8-11	gavage	1perdayx1day	one dose plus control	1	28	0	mg/kg/day	5.5	replicate	N-ethyl-N-nitrosourea	759-73-9	Smith-Roe.2023.MutatRes.891.503669	enuSonicationRatSpragueDawleyStomach	4	4
enu	DupSeq	Sonication	Rat	SpragueDawley	Stomach	male	8-11	gavage	1perdayx1day	one dose plus control	1	28	0	mg/kg/day	3.7	replicate	N-ethyl-N-nitrosourea	759-73-9	Smith-Roe.2023.MutatRes.891.503669	enuSonicationRatSpragueDawleyStomach	4	4
enu	DupSeq	Sonication	Rat	SpragueDawley	Stomach	male	8-11	gavage	1perdayx1day	one dose plus control	1	28	0	mg/kg/day	5	replicate	N-ethyl-N-nitrosourea	759-73-9	Smith-Roe.2023.MutatRes.891.503669	enuSonicationRatSpragueDawleyStomach	4	4
enu	DupSeq	Sonication	Rat	SpragueDawley	BM	male	8-11	gavage	1perdayx1day	one dose plus control	1	28	40	mg/kg/day	110	replicate	N-ethyl-N-nitrosourea	759-73-9	Smith-Roe.2023.MutatRes.891.503669	enuSonicationRatSpragueDawleyBM	5	4
enu	DupSeq	Sonication	Rat	SpragueDawley	BM	male	8-11	gavage	1perdayx1day	one dose plus control	1	28	40	mg/kg/day	174	replicate	N-ethyl-N-nitrosourea	759-73-9	Smith-Roe.2023.MutatRes.891.503669	enuSonicationRatSpragueDawleyBM	5	4
enu	DupSeq	Sonication	Rat	SpragueDawley	BM	male	8-11	gavage	1perdayx1day	one dose plus control	1	28	40	mg/kg/day	131	replicate	N-ethyl-N-nitrosourea	759-73-9	Smith-Roe.2023.MutatRes.891.503669	enuSonicationRatSpragueDawleyBM	5	4
enu	DupSeq	Sonication	Rat	SpragueDawley	BM	male	8-11	gavage	1perdayx1day	one dose plus control	1	28	0	mg/kg/day	16.6	replicate	N-ethyl-N-nitrosourea	759-73-9	Smith-Roe.2023.MutatRes.891.503669	enuSonicationRatSpragueDawleyBM	5	4
enu	DupSeq	Sonication	Rat	SpragueDawley	BM	male	8-11	gavage	1perdayx1day	one dose plus control	1	28	0	mg/kg/day	22.5	replicate	N-ethyl-N-nitrosourea	759-73-9	Smith-Roe.2023.MutatRes.891.503669	enuSonicationRatSpragueDawleyBM	5	4
enu	DupSeq	Sonication	Rat	SpragueDawley	BM	male	8-11	gavage	1perdayx1day	one dose plus control	1	28	0	mg/kg/day	11.9	replicate	N-ethyl-N-nitrosourea	759-73-9	Smith-Roe.2023.MutatRes.891.503669	enuSonicationRatSpragueDawleyBM	5	4
enu	DupSeq	Sonication	Rat	SpragueDawley	Blood	male	8-11	gavage	1perdayx1day	one dose plus control	1	28	40	mg/kg/day	93.7	replicate	N-ethyl-N-nitrosourea	759-73-9	Smith-Roe.2023.MutatRes.891.503669	enuSonicationRatSpragueDawleyBlood	6	4
enu	DupSeq	Sonication	Rat	SpragueDawley	Blood	male	8-11	gavage	1perdayx1day	one dose plus control	1	28	40	mg/kg/day	116	replicate	N-ethyl-N-nitrosourea	759-73-9	Smith-Roe.2023.MutatRes.891.503669	enuSonicationRatSpragueDawleyBlood	6	4
enu	DupSeq	Sonication	Rat	SpragueDawley	Blood	male	8-11	gavage	1perdayx1day	one dose plus control	1	28	40	mg/kg/day	125	replicate	N-ethyl-N-nitrosourea	759-73-9	Smith-Roe.2023.MutatRes.891.503669	enuSonicationRatSpragueDawleyBlood	6	4
enu	DupSeq	Sonication	Rat	SpragueDawley	Blood	male	8-11	gavage	1perdayx1day	one dose plus control	1	28	0	mg/kg/day	16.4	replicate	N-ethyl-N-nitrosourea	759-73-9	Smith-Roe.2023.MutatRes.891.503669	enuSonicationRatSpragueDawleyBlood	6	4
enu	DupSeq	Sonication	Rat	SpragueDawley	Blood	male	8-11	gavage	1perdayx1day	one dose plus control	1	28	0	mg/kg/day	13.4	replicate	N-ethyl-N-nitrosourea	759-73-9	Smith-Roe.2023.MutatRes.891.503669	enuSonicationRatSpragueDawleyBlood	6	4
enu	DupSeq	Sonication	Rat	SpragueDawley	Blood	male	8-11	gavage	1perdayx1day	one dose plus control	1	28	0	mg/kg/day	12.9	replicate	N-ethyl-N-nitrosourea	759-73-9	Smith-Roe.2023.MutatRes.891.503669	enuSonicationRatSpragueDawleyBlood	6	4
enu	DupSeq	Sonication	Rat	SpragueDawley	Liver	male	8-11	gavage	1perdayx1day	one dose plus control	1	28	40	mg/kg/day	54.7	replicate	N-ethyl-N-nitrosourea	759-73-9	Smith-Roe.2023.MutatRes.891.503669	enuSonicationRatSpragueDawleyLiver	7	4
enu	DupSeq	Sonication	Rat	SpragueDawley	Liver	male	8-11	gavage	1perdayx1day	one dose plus control	1	28	40	mg/kg/day	44.8	replicate	N-ethyl-N-nitrosourea	759-73-9	Smith-Roe.2023.MutatRes.891.503669	enuSonicationRatSpragueDawleyLiver	7	4
enu	DupSeq	Sonication	Rat	SpragueDawley	Liver	male	8-11	gavage	1perdayx1day	one dose plus control	1	28	40	mg/kg/day	45.9	replicate	N-ethyl-N-nitrosourea	759-73-9	Smith-Roe.2023.MutatRes.891.503669	enuSonicationRatSpragueDawleyLiver	7	4
enu	DupSeq	Sonication	Rat	SpragueDawley	Liver	male	8-11	gavage	1perdayx1day	one dose plus control	1	28	0	mg/kg/day	10.7	replicate	N-ethyl-N-nitrosourea	759-73-9	Smith-Roe.2023.MutatRes.891.503669	enuSonicationRatSpragueDawleyLiver	7	4
enu	DupSeq	Sonication	Rat	SpragueDawley	Liver	male	8-11	gavage	1perdayx1day	one dose plus control	1	28	0	mg/kg/day	8.5	replicate	N-ethyl-N-nitrosourea	759-73-9	Smith-Roe.2023.MutatRes.891.503669	enuSonicationRatSpragueDawleyLiver	7	4
enu	DupSeq	Sonication	Rat	SpragueDawley	Liver	male	8-11	gavage	1perdayx1day	one dose plus control	1	28	0	mg/kg/day	11.5	replicate	N-ethyl-N-nitrosourea	759-73-9	Smith-Roe.2023.MutatRes.891.503669	enuSonicationRatSpragueDawleyLiver	7	4
ure	DupSeq	Sonication	Mouse	Tg-rasH2	Blood	male	10-14	ip	1perdayx3days	one dose plus control	3	24	0	mg/kg/day	17.84	replicate	Urethane	51-79-6	Valentine.2020.ProcNatlAcadSci .117.52.33414-33425	ureSonicationMouseTg-rasH2Blood	8	5
ure	DupSeq	Sonication	Mouse	Tg-rasH2	Blood	male	10-14	ip	1perdayx3days	one dose plus control	3	24	0	mg/kg/day	14.27	replicate	Urethane	51-79-6	Valentine.2020.ProcNatlAcadSci .117.52.33414-33425	ureSonicationMouseTg-rasH2Blood	8	5
ure	DupSeq	Sonication	Mouse	Tg-rasH2	Blood	male	10-14	ip	1perdayx3days	one dose plus control	3	24	0	mg/kg/day	10.78	replicate	Urethane	51-79-6	Valentine.2020.ProcNatlAcadSci .117.52.33414-33425	ureSonicationMouseTg-rasH2Blood	8	5
ure	DupSeq	Sonication	Mouse	Tg-rasH2	Blood	male	10-14	ip	1perdayx3days	one dose plus control	3	24	0	mg/kg/day	13.69	replicate	Urethane	51-79-6	Valentine.2020.ProcNatlAcadSci .117.52.33414-33425	ureSonicationMouseTg-rasH2Blood	8	5
ure	DupSeq	Sonication	Mouse	Tg-rasH2	Blood	male	10-14	ip	1perdayx3days	one dose plus control	3	24	0	mg/kg/day	5.73	replicate	Urethane	51-79-6	Valentine.2020.ProcNatlAcadSci .117.52.33414-33425	ureSonicationMouseTg-rasH2Blood	8	5
ure	DupSeq	Sonication	Mouse	Tg-rasH2	Blood	male	10-14	ip	1perdayx3days	one dose plus control	3	24	1000	mg/kg/day	27.36	replicate	Urethane	51-79-6	Valentine.2020.ProcNatlAcadSci .117.52.33414-33425	ureSonicationMouseTg-rasH2Blood	8	5
ure	DupSeq	Sonication	Mouse	Tg-rasH2	Blood	male	10-14	ip	1perdayx3days	one dose plus control	3	24	1000	mg/kg/day	24.36	replicate	Urethane	51-79-6	Valentine.2020.ProcNatlAcadSci .117.52.33414-33425	ureSonicationMouseTg-rasH2Blood	8	5
ure	DupSeq	Sonication	Mouse	Tg-rasH2	Blood	male	10-14	ip	1perdayx3days	one dose plus control	3	24	1000	mg/kg/day	20.95	replicate	Urethane	51-79-6	Valentine.2020.ProcNatlAcadSci .117.52.33414-33425	ureSonicationMouseTg-rasH2Blood	8	5
ure	DupSeq	Sonication	Mouse	Tg-rasH2	Blood	male	10-14	ip	1perdayx3days	one dose plus control	3	24	1000	mg/kg/day	19.53	replicate	Urethane	51-79-6	Valentine.2020.ProcNatlAcadSci .117.52.33414-33425	ureSonicationMouseTg-rasH2Blood	8	5
ure	DupSeq	Sonication	Mouse	Tg-rasH2	Blood	male	10-14	ip	1perdayx3days	one dose plus control	3	24	1000	mg/kg/day	32.08	replicate	Urethane	51-79-6	Valentine.2020.ProcNatlAcadSci .117.52.33414-33425	ureSonicationMouseTg-rasH2Blood	8	5
ure	DupSeq	Sonication	Mouse	Tg-rasH2	Lung	male	10-14	ip	1perdayx3days	one dose plus control	3	24	0	mg/kg/day	9.86	replicate	Urethane	51-79-6	Valentine.2020.ProcNatlAcadSci .117.52.33414-33425	ureSonicationMouseTg-rasH2Lung	9	5
ure	DupSeq	Sonication	Mouse	Tg-rasH2	Lung	male	10-14	ip	1perdayx3days	one dose plus control	3	24	0	mg/kg/day	6.3	replicate	Urethane	51-79-6	Valentine.2020.ProcNatlAcadSci .117.52.33414-33425	ureSonicationMouseTg-rasH2Lung	9	5
ure	DupSeq	Sonication	Mouse	Tg-rasH2	Lung	male	10-14	ip	1perdayx3days	one dose plus control	3	24	0	mg/kg/day	8.87	replicate	Urethane	51-79-6	Valentine.2020.ProcNatlAcadSci .117.52.33414-33425	ureSonicationMouseTg-rasH2Lung	9	5
ure	DupSeq	Sonication	Mouse	Tg-rasH2	Lung	male	10-14	ip	1perdayx3days	one dose plus control	3	24	0	mg/kg/day	4.52	replicate	Urethane	51-79-6	Valentine.2020.ProcNatlAcadSci .117.52.33414-33425	ureSonicationMouseTg-rasH2Lung	9	5
ure	DupSeq	Sonication	Mouse	Tg-rasH2	Lung	male	10-14	ip	1perdayx3days	one dose plus control	3	24	0	mg/kg/day	7.54	replicate	Urethane	51-79-6	Valentine.2020.ProcNatlAcadSci .117.52.33414-33425	ureSonicationMouseTg-rasH2Lung	9	5
ure	DupSeq	Sonication	Mouse	Tg-rasH2	Lung	male	10-14	ip	1perdayx3days	one dose plus control	3	24	1000	mg/kg/day	42.88	replicate	Urethane	51-79-6	Valentine.2020.ProcNatlAcadSci .117.52.33414-33425	ureSonicationMouseTg-rasH2Lung	9	5
ure	DupSeq	Sonication	Mouse	Tg-rasH2	Lung	male	10-14	ip	1perdayx3days	one dose plus control	3	24	1000	mg/kg/day	44.27	replicate	Urethane	51-79-6	Valentine.2020.ProcNatlAcadSci .117.52.33414-33425	ureSonicationMouseTg-rasH2Lung	9	5
ure	DupSeq	Sonication	Mouse	Tg-rasH2	Lung	male	10-14	ip	1perdayx3days	one dose plus control	3	24	1000	mg/kg/day	45.14	replicate	Urethane	51-79-6	Valentine.2020.ProcNatlAcadSci .117.52.33414-33425	ureSonicationMouseTg-rasH2Lung	9	5
ure	DupSeq	Sonication	Mouse	Tg-rasH2	Lung	male	10-14	ip	1perdayx3days	one dose plus control	3	24	1000	mg/kg/day	54.78	replicate	Urethane	51-79-6	Valentine.2020.ProcNatlAcadSci .117.52.33414-33425	ureSonicationMouseTg-rasH2Lung	9	5
ure	DupSeq	Sonication	Mouse	Tg-rasH2	Lung	male	10-14	ip	1perdayx3days	one dose plus control	3	24	1000	mg/kg/day	43.61	replicate	Urethane	51-79-6	Valentine.2020.ProcNatlAcadSci .117.52.33414-33425	ureSonicationMouseTg-rasH2Lung	9	5
ure	DupSeq	Sonication	Mouse	Tg-rasH2	Spleen	male	10-14	ip	1perdayx3days	one dose plus control	3	24	0	mg/kg/day	8.54	replicate	Urethane	51-79-6	Valentine.2020.ProcNatlAcadSci .117.52.33414-33425	ureSonicationMouseTg-rasH2Spleen	10	5
ure	DupSeq	Sonication	Mouse	Tg-rasH2	Spleen	male	10-14	ip	1perdayx3days	one dose plus control	3	24	0	mg/kg/day	8.46	replicate	Urethane	51-79-6	Valentine.2020.ProcNatlAcadSci .117.52.33414-33425	ureSonicationMouseTg-rasH2Spleen	10	5
ure	DupSeq	Sonication	Mouse	Tg-rasH2	Spleen	male	10-14	ip	1perdayx3days	one dose plus control	3	24	0	mg/kg/day	7.01	replicate	Urethane	51-79-6	Valentine.2020.ProcNatlAcadSci .117.52.33414-33425	ureSonicationMouseTg-rasH2Spleen	10	5
ure	DupSeq	Sonication	Mouse	Tg-rasH2	Spleen	male	10-14	ip	1perdayx3days	one dose plus control	3	24	0	mg/kg/day	14.13	replicate	Urethane	51-79-6	Valentine.2020.ProcNatlAcadSci .117.52.33414-33425	ureSonicationMouseTg-rasH2Spleen	10	5
ure	DupSeq	Sonication	Mouse	Tg-rasH2	Spleen	male	10-14	ip	1perdayx3days	one dose plus control	3	24	0	mg/kg/day	11.93	replicate	Urethane	51-79-6	Valentine.2020.ProcNatlAcadSci .117.52.33414-33425	ureSonicationMouseTg-rasH2Spleen	10	5
ure	DupSeq	Sonication	Mouse	Tg-rasH2	Spleen	male	10-14	ip	1perdayx3days	one dose plus control	3	24	1000	mg/kg/day	30.86	replicate	Urethane	51-79-6	Valentine.2020.ProcNatlAcadSci .117.52.33414-33425	ureSonicationMouseTg-rasH2Spleen	10	5
ure	DupSeq	Sonication	Mouse	Tg-rasH2	Spleen	male	10-14	ip	1perdayx3days	one dose plus control	3	24	1000	mg/kg/day	23.45	replicate	Urethane	51-79-6	Valentine.2020.ProcNatlAcadSci .117.52.33414-33425	ureSonicationMouseTg-rasH2Spleen	10	5
ure	DupSeq	Sonication	Mouse	Tg-rasH2	Spleen	male	10-14	ip	1perdayx3days	one dose plus control	3	24	1000	mg/kg/day	22.51	replicate	Urethane	51-79-6	Valentine.2020.ProcNatlAcadSci .117.52.33414-33425	ureSonicationMouseTg-rasH2Spleen	10	5
ure	DupSeq	Sonication	Mouse	Tg-rasH2	Spleen	male	10-14	ip	1perdayx3days	one dose plus control	3	24	1000	mg/kg/day	25.59	replicate	Urethane	51-79-6	Valentine.2020.ProcNatlAcadSci .117.52.33414-33425	ureSonicationMouseTg-rasH2Spleen	10	5
ure	DupSeq	Sonication	Mouse	Tg-rasH2	Spleen	male	10-14	ip	1perdayx3days	one dose plus control	3	24	1000	mg/kg/day	38.37	replicate	Urethane	51-79-6	Valentine.2020.ProcNatlAcadSci .117.52.33414-33425	ureSonicationMouseTg-rasH2Spleen	10	5
ndea	DupSeq	Enzymatic	Mouse	BigBlue.mouse	BM	male	8-12	gavage	1perdayx28days	five dose plus control	28	3	0	mg/kg/day	4.4	replicate	N-nitrosodiethylamine	55-18-5	Zhang.2024.EnvironMolMutagen.65.6-7.190-202	ndeaEnzymaticMouseBigBlue.mouseBM	11	6
ndea	DupSeq	Enzymatic	Mouse	BigBlue.mouse	BM	male	8-12	gavage	1perdayx28days	five dose plus control	28	3	0	mg/kg/day	5.8	replicate	N-nitrosodiethylamine	55-18-5	Zhang.2024.EnvironMolMutagen.65.6-7.190-202	ndeaEnzymaticMouseBigBlue.mouseBM	11	6
ndea	DupSeq	Enzymatic	Mouse	BigBlue.mouse	BM	male	8-12	gavage	1perdayx28days	five dose plus control	28	3	0	mg/kg/day	5.7	replicate	N-nitrosodiethylamine	55-18-5	Zhang.2024.EnvironMolMutagen.65.6-7.190-202	ndeaEnzymaticMouseBigBlue.mouseBM	11	6
ndea	DupSeq	Enzymatic	Mouse	BigBlue.mouse	BM	male	8-12	gavage	1perdayx28days	five dose plus control	28	3	0	mg/kg/day	4.3	replicate	N-nitrosodiethylamine	55-18-5	Zhang.2024.EnvironMolMutagen.65.6-7.190-202	ndeaEnzymaticMouseBigBlue.mouseBM	11	6
ndea	DupSeq	Enzymatic	Mouse	BigBlue.mouse	BM	male	8-12	gavage	1perdayx28days	five dose plus control	28	3	0	mg/kg/day	4.8	replicate	N-nitrosodiethylamine	55-18-5	Zhang.2024.EnvironMolMutagen.65.6-7.190-202	ndeaEnzymaticMouseBigBlue.mouseBM	11	6
ndea	DupSeq	Enzymatic	Mouse	BigBlue.mouse	BM	male	8-12	gavage	1perdayx28days	five dose plus control	28	3	0	mg/kg/day	4.6	replicate	N-nitrosodiethylamine	55-18-5	Zhang.2024.EnvironMolMutagen.65.6-7.190-202	ndeaEnzymaticMouseBigBlue.mouseBM	11	6
ndea	DupSeq	Enzymatic	Mouse	BigBlue.mouse	BM	male	8-12	gavage	1perdayx28days	five dose plus control	28	3	0.001	mg/kg/day	4.9	replicate	N-nitrosodiethylamine	55-18-5	Zhang.2024.EnvironMolMutagen.65.6-7.190-202	ndeaEnzymaticMouseBigBlue.mouseBM	11	6
ndea	DupSeq	Enzymatic	Mouse	BigBlue.mouse	BM	male	8-12	gavage	1perdayx28days	five dose plus control	28	3	0.001	mg/kg/day	4.1	replicate	N-nitrosodiethylamine	55-18-5	Zhang.2024.EnvironMolMutagen.65.6-7.190-202	ndeaEnzymaticMouseBigBlue.mouseBM	11	6
ndea	DupSeq	Enzymatic	Mouse	BigBlue.mouse	BM	male	8-12	gavage	1perdayx28days	five dose plus control	28	3	0.001	mg/kg/day	5.1	replicate	N-nitrosodiethylamine	55-18-5	Zhang.2024.EnvironMolMutagen.65.6-7.190-202	ndeaEnzymaticMouseBigBlue.mouseBM	11	6
ndea	DupSeq	Enzymatic	Mouse	BigBlue.mouse	BM	male	8-12	gavage	1perdayx28days	five dose plus control	28	3	0.001	mg/kg/day	5.1	replicate	N-nitrosodiethylamine	55-18-5	Zhang.2024.EnvironMolMutagen.65.6-7.190-202	ndeaEnzymaticMouseBigBlue.mouseBM	11	6
ndea	DupSeq	Enzymatic	Mouse	BigBlue.mouse	BM	male	8-12	gavage	1perdayx28days	five dose plus control	28	3	0.001	mg/kg/day	4.9	replicate	N-nitrosodiethylamine	55-18-5	Zhang.2024.EnvironMolMutagen.65.6-7.190-202	ndeaEnzymaticMouseBigBlue.mouseBM	11	6
ndea	DupSeq	Enzymatic	Mouse	BigBlue.mouse	BM	male	8-12	gavage	1perdayx28days	five dose plus control	28	3	0.001	mg/kg/day	3.9	replicate	N-nitrosodiethylamine	55-18-5	Zhang.2024.EnvironMolMutagen.65.6-7.190-202	ndeaEnzymaticMouseBigBlue.mouseBM	11	6
ndea	DupSeq	Enzymatic	Mouse	BigBlue.mouse	BM	male	8-12	gavage	1perdayx28days	five dose plus control	28	3	0.01	mg/kg/day	3.4	replicate	N-nitrosodiethylamine	55-18-5	Zhang.2024.EnvironMolMutagen.65.6-7.190-202	ndeaEnzymaticMouseBigBlue.mouseBM	11	6
ndea	DupSeq	Enzymatic	Mouse	BigBlue.mouse	BM	male	8-12	gavage	1perdayx28days	five dose plus control	28	3	0.01	mg/kg/day	3.4	replicate	N-nitrosodiethylamine	55-18-5	Zhang.2024.EnvironMolMutagen.65.6-7.190-202	ndeaEnzymaticMouseBigBlue.mouseBM	11	6
ndea	DupSeq	Enzymatic	Mouse	BigBlue.mouse	BM	male	8-12	gavage	1perdayx28days	five dose plus control	28	3	0.01	mg/kg/day	4.9	replicate	N-nitrosodiethylamine	55-18-5	Zhang.2024.EnvironMolMutagen.65.6-7.190-202	ndeaEnzymaticMouseBigBlue.mouseBM	11	6
ndea	DupSeq	Enzymatic	Mouse	BigBlue.mouse	BM	male	8-12	gavage	1perdayx28days	five dose plus control	28	3	0.01	mg/kg/day	3.6	replicate	N-nitrosodiethylamine	55-18-5	Zhang.2024.EnvironMolMutagen.65.6-7.190-202	ndeaEnzymaticMouseBigBlue.mouseBM	11	6
ndea	DupSeq	Enzymatic	Mouse	BigBlue.mouse	BM	male	8-12	gavage	1perdayx28days	five dose plus control	28	3	0.01	mg/kg/day	4.1	replicate	N-nitrosodiethylamine	55-18-5	Zhang.2024.EnvironMolMutagen.65.6-7.190-202	ndeaEnzymaticMouseBigBlue.mouseBM	11	6
ndea	DupSeq	Enzymatic	Mouse	BigBlue.mouse	BM	male	8-12	gavage	1perdayx28days	five dose plus control	28	3	0.01	mg/kg/day	3.6	replicate	N-nitrosodiethylamine	55-18-5	Zhang.2024.EnvironMolMutagen.65.6-7.190-202	ndeaEnzymaticMouseBigBlue.mouseBM	11	6
ndea	DupSeq	Enzymatic	Mouse	BigBlue.mouse	BM	male	8-12	gavage	1perdayx28days	five dose plus control	28	3	0.1	mg/kg/day	13.5	replicate	N-nitrosodiethylamine	55-18-5	Zhang.2024.EnvironMolMutagen.65.6-7.190-202	ndeaEnzymaticMouseBigBlue.mouseBM	11	6
ndea	DupSeq	Enzymatic	Mouse	BigBlue.mouse	BM	male	8-12	gavage	1perdayx28days	five dose plus control	28	3	0.1	mg/kg/day	4.9	replicate	N-nitrosodiethylamine	55-18-5	Zhang.2024.EnvironMolMutagen.65.6-7.190-202	ndeaEnzymaticMouseBigBlue.mouseBM	11	6
ndea	DupSeq	Enzymatic	Mouse	BigBlue.mouse	BM	male	8-12	gavage	1perdayx28days	five dose plus control	28	3	0.1	mg/kg/day	3.7	replicate	N-nitrosodiethylamine	55-18-5	Zhang.2024.EnvironMolMutagen.65.6-7.190-202	ndeaEnzymaticMouseBigBlue.mouseBM	11	6
ndea	DupSeq	Enzymatic	Mouse	BigBlue.mouse	BM	male	8-12	gavage	1perdayx28days	five dose plus control	28	3	0.1	mg/kg/day	4	replicate	N-nitrosodiethylamine	55-18-5	Zhang.2024.EnvironMolMutagen.65.6-7.190-202	ndeaEnzymaticMouseBigBlue.mouseBM	11	6
ndea	DupSeq	Enzymatic	Mouse	BigBlue.mouse	BM	male	8-12	gavage	1perdayx28days	five dose plus control	28	3	0.1	mg/kg/day	4.8	replicate	N-nitrosodiethylamine	55-18-5	Zhang.2024.EnvironMolMutagen.65.6-7.190-202	ndeaEnzymaticMouseBigBlue.mouseBM	11	6
ndea	DupSeq	Enzymatic	Mouse	BigBlue.mouse	BM	male	8-12	gavage	1perdayx28days	five dose plus control	28	3	0.1	mg/kg/day	5.1	replicate	N-nitrosodiethylamine	55-18-5	Zhang.2024.EnvironMolMutagen.65.6-7.190-202	ndeaEnzymaticMouseBigBlue.mouseBM	11	6
ndea	DupSeq	Enzymatic	Mouse	BigBlue.mouse	BM	male	8-12	gavage	1perdayx28days	five dose plus control	28	3	1	mg/kg/day	3.7	replicate	N-nitrosodiethylamine	55-18-5	Zhang.2024.EnvironMolMutagen.65.6-7.190-202	ndeaEnzymaticMouseBigBlue.mouseBM	11	6
ndea	DupSeq	Enzymatic	Mouse	BigBlue.mouse	BM	male	8-12	gavage	1perdayx28days	five dose plus control	28	3	1	mg/kg/day	5.2	replicate	N-nitrosodiethylamine	55-18-5	Zhang.2024.EnvironMolMutagen.65.6-7.190-202	ndeaEnzymaticMouseBigBlue.mouseBM	11	6
ndea	DupSeq	Enzymatic	Mouse	BigBlue.mouse	BM	male	8-12	gavage	1perdayx28days	five dose plus control	28	3	1	mg/kg/day	4.9	replicate	N-nitrosodiethylamine	55-18-5	Zhang.2024.EnvironMolMutagen.65.6-7.190-202	ndeaEnzymaticMouseBigBlue.mouseBM	11	6
ndea	DupSeq	Enzymatic	Mouse	BigBlue.mouse	BM	male	8-12	gavage	1perdayx28days	five dose plus control	28	3	1	mg/kg/day	4	replicate	N-nitrosodiethylamine	55-18-5	Zhang.2024.EnvironMolMutagen.65.6-7.190-202	ndeaEnzymaticMouseBigBlue.mouseBM	11	6
ndea	DupSeq	Enzymatic	Mouse	BigBlue.mouse	BM	male	8-12	gavage	1perdayx28days	five dose plus control	28	3	1	mg/kg/day	3.4	replicate	N-nitrosodiethylamine	55-18-5	Zhang.2024.EnvironMolMutagen.65.6-7.190-202	ndeaEnzymaticMouseBigBlue.mouseBM	11	6
ndea	DupSeq	Enzymatic	Mouse	BigBlue.mouse	BM	male	8-12	gavage	1perdayx28days	five dose plus control	28	3	1	mg/kg/day	4.3	replicate	N-nitrosodiethylamine	55-18-5	Zhang.2024.EnvironMolMutagen.65.6-7.190-202	ndeaEnzymaticMouseBigBlue.mouseBM	11	6
ndea	DupSeq	Enzymatic	Mouse	BigBlue.mouse	BM	male	8-12	gavage	1perdayx28days	five dose plus control	28	3	3	mg/kg/day	4.6	replicate	N-nitrosodiethylamine	55-18-5	Zhang.2024.EnvironMolMutagen.65.6-7.190-202	ndeaEnzymaticMouseBigBlue.mouseBM	11	6
ndea	DupSeq	Enzymatic	Mouse	BigBlue.mouse	BM	male	8-12	gavage	1perdayx28days	five dose plus control	28	3	3	mg/kg/day	5.3	replicate	N-nitrosodiethylamine	55-18-5	Zhang.2024.EnvironMolMutagen.65.6-7.190-202	ndeaEnzymaticMouseBigBlue.mouseBM	11	6
ndea	DupSeq	Enzymatic	Mouse	BigBlue.mouse	BM	male	8-12	gavage	1perdayx28days	five dose plus control	28	3	3	mg/kg/day	4.4	replicate	N-nitrosodiethylamine	55-18-5	Zhang.2024.EnvironMolMutagen.65.6-7.190-202	ndeaEnzymaticMouseBigBlue.mouseBM	11	6
ndea	DupSeq	Enzymatic	Mouse	BigBlue.mouse	BM	male	8-12	gavage	1perdayx28days	five dose plus control	28	3	3	mg/kg/day	6.1	replicate	N-nitrosodiethylamine	55-18-5	Zhang.2024.EnvironMolMutagen.65.6-7.190-202	ndeaEnzymaticMouseBigBlue.mouseBM	11	6
ndea	DupSeq	Enzymatic	Mouse	BigBlue.mouse	BM	male	8-12	gavage	1perdayx28days	five dose plus control	28	3	3	mg/kg/day	4.4	replicate	N-nitrosodiethylamine	55-18-5	Zhang.2024.EnvironMolMutagen.65.6-7.190-202	ndeaEnzymaticMouseBigBlue.mouseBM	11	6
ndea	DupSeq	Enzymatic	Mouse	BigBlue.mouse	BM	male	8-12	gavage	1perdayx28days	five dose plus control	28	3	3	mg/kg/day	6.2	replicate	N-nitrosodiethylamine	55-18-5	Zhang.2024.EnvironMolMutagen.65.6-7.190-202	ndeaEnzymaticMouseBigBlue.mouseBM	11	6
ndea	DupSeq	Enzymatic	Mouse	BigBlue.mouse	Liver	male	8-12	gavage	1perdayx28days	five dose plus control	28	3	0	mg/kg/day	5.2	replicate	N-nitrosodiethylamine	55-18-5	Zhang.2024.EnvironMolMutagen.65.6-7.190-202	ndeaEnzymaticMouseBigBlue.mouseLiver	12	6
ndea	DupSeq	Enzymatic	Mouse	BigBlue.mouse	Liver	male	8-12	gavage	1perdayx28days	five dose plus control	28	3	0	mg/kg/day	4.1	replicate	N-nitrosodiethylamine	55-18-5	Zhang.2024.EnvironMolMutagen.65.6-7.190-202	ndeaEnzymaticMouseBigBlue.mouseLiver	12	6
ndea	DupSeq	Enzymatic	Mouse	BigBlue.mouse	Liver	male	8-12	gavage	1perdayx28days	five dose plus control	28	3	0	mg/kg/day	6.2	replicate	N-nitrosodiethylamine	55-18-5	Zhang.2024.EnvironMolMutagen.65.6-7.190-202	ndeaEnzymaticMouseBigBlue.mouseLiver	12	6
ndea	DupSeq	Enzymatic	Mouse	BigBlue.mouse	Liver	male	8-12	gavage	1perdayx28days	five dose plus control	28	3	0	mg/kg/day	3.9	replicate	N-nitrosodiethylamine	55-18-5	Zhang.2024.EnvironMolMutagen.65.6-7.190-202	ndeaEnzymaticMouseBigBlue.mouseLiver	12	6
ndea	DupSeq	Enzymatic	Mouse	BigBlue.mouse	Liver	male	8-12	gavage	1perdayx28days	five dose plus control	28	3	0	mg/kg/day	5.5	replicate	N-nitrosodiethylamine	55-18-5	Zhang.2024.EnvironMolMutagen.65.6-7.190-202	ndeaEnzymaticMouseBigBlue.mouseLiver	12	6
ndea	DupSeq	Enzymatic	Mouse	BigBlue.mouse	Liver	male	8-12	gavage	1perdayx28days	five dose plus control	28	3	0	mg/kg/day	4.1	replicate	N-nitrosodiethylamine	55-18-5	Zhang.2024.EnvironMolMutagen.65.6-7.190-202	ndeaEnzymaticMouseBigBlue.mouseLiver	12	6
ndea	DupSeq	Enzymatic	Mouse	BigBlue.mouse	Liver	male	8-12	gavage	1perdayx28days	five dose plus control	28	3	0.001	mg/kg/day	3.6	replicate	N-nitrosodiethylamine	55-18-5	Zhang.2024.EnvironMolMutagen.65.6-7.190-202	ndeaEnzymaticMouseBigBlue.mouseLiver	12	6
ndea	DupSeq	Enzymatic	Mouse	BigBlue.mouse	Liver	male	8-12	gavage	1perdayx28days	five dose plus control	28	3	0.001	mg/kg/day	4.2	replicate	N-nitrosodiethylamine	55-18-5	Zhang.2024.EnvironMolMutagen.65.6-7.190-202	ndeaEnzymaticMouseBigBlue.mouseLiver	12	6
ndea	DupSeq	Enzymatic	Mouse	BigBlue.mouse	Liver	male	8-12	gavage	1perdayx28days	five dose plus control	28	3	0.001	mg/kg/day	4.5	replicate	N-nitrosodiethylamine	55-18-5	Zhang.2024.EnvironMolMutagen.65.6-7.190-202	ndeaEnzymaticMouseBigBlue.mouseLiver	12	6
ndea	DupSeq	Enzymatic	Mouse	BigBlue.mouse	Liver	male	8-12	gavage	1perdayx28days	five dose plus control	28	3	0.001	mg/kg/day	5.3	replicate	N-nitrosodiethylamine	55-18-5	Zhang.2024.EnvironMolMutagen.65.6-7.190-202	ndeaEnzymaticMouseBigBlue.mouseLiver	12	6
ndea	DupSeq	Enzymatic	Mouse	BigBlue.mouse	Liver	male	8-12	gavage	1perdayx28days	five dose plus control	28	3	0.001	mg/kg/day	3.2	replicate	N-nitrosodiethylamine	55-18-5	Zhang.2024.EnvironMolMutagen.65.6-7.190-202	ndeaEnzymaticMouseBigBlue.mouseLiver	12	6
ndea	DupSeq	Enzymatic	Mouse	BigBlue.mouse	Liver	male	8-12	gavage	1perdayx28days	five dose plus control	28	3	0.001	mg/kg/day	4	replicate	N-nitrosodiethylamine	55-18-5	Zhang.2024.EnvironMolMutagen.65.6-7.190-202	ndeaEnzymaticMouseBigBlue.mouseLiver	12	6
ndea	DupSeq	Enzymatic	Mouse	BigBlue.mouse	Liver	male	8-12	gavage	1perdayx28days	five dose plus control	28	3	0.01	mg/kg/day	4.1	replicate	N-nitrosodiethylamine	55-18-5	Zhang.2024.EnvironMolMutagen.65.6-7.190-202	ndeaEnzymaticMouseBigBlue.mouseLiver	12	6
ndea	DupSeq	Enzymatic	Mouse	BigBlue.mouse	Liver	male	8-12	gavage	1perdayx28days	five dose plus control	28	3	0.01	mg/kg/day	4.9	replicate	N-nitrosodiethylamine	55-18-5	Zhang.2024.EnvironMolMutagen.65.6-7.190-202	ndeaEnzymaticMouseBigBlue.mouseLiver	12	6
ndea	DupSeq	Enzymatic	Mouse	BigBlue.mouse	Liver	male	8-12	gavage	1perdayx28days	five dose plus control	28	3	0.01	mg/kg/day	4.3	replicate	N-nitrosodiethylamine	55-18-5	Zhang.2024.EnvironMolMutagen.65.6-7.190-202	ndeaEnzymaticMouseBigBlue.mouseLiver	12	6
ndea	DupSeq	Enzymatic	Mouse	BigBlue.mouse	Liver	male	8-12	gavage	1perdayx28days	five dose plus control	28	3	0.01	mg/kg/day	4.6	replicate	N-nitrosodiethylamine	55-18-5	Zhang.2024.EnvironMolMutagen.65.6-7.190-202	ndeaEnzymaticMouseBigBlue.mouseLiver	12	6
ndea	DupSeq	Enzymatic	Mouse	BigBlue.mouse	Liver	male	8-12	gavage	1perdayx28days	five dose plus control	28	3	0.01	mg/kg/day	4.6	replicate	N-nitrosodiethylamine	55-18-5	Zhang.2024.EnvironMolMutagen.65.6-7.190-202	ndeaEnzymaticMouseBigBlue.mouseLiver	12	6
ndea	DupSeq	Enzymatic	Mouse	BigBlue.mouse	Liver	male	8-12	gavage	1perdayx28days	five dose plus control	28	3	0.01	mg/kg/day	5.1	replicate	N-nitrosodiethylamine	55-18-5	Zhang.2024.EnvironMolMutagen.65.6-7.190-202	ndeaEnzymaticMouseBigBlue.mouseLiver	12	6
ndea	DupSeq	Enzymatic	Mouse	BigBlue.mouse	Liver	male	8-12	gavage	1perdayx28days	five dose plus control	28	3	0.1	mg/kg/day	7.4	replicate	N-nitrosodiethylamine	55-18-5	Zhang.2024.EnvironMolMutagen.65.6-7.190-202	ndeaEnzymaticMouseBigBlue.mouseLiver	12	6
ndea	DupSeq	Enzymatic	Mouse	BigBlue.mouse	Liver	male	8-12	gavage	1perdayx28days	five dose plus control	28	3	0.1	mg/kg/day	7.2	replicate	N-nitrosodiethylamine	55-18-5	Zhang.2024.EnvironMolMutagen.65.6-7.190-202	ndeaEnzymaticMouseBigBlue.mouseLiver	12	6
ndea	DupSeq	Enzymatic	Mouse	BigBlue.mouse	Liver	male	8-12	gavage	1perdayx28days	five dose plus control	28	3	0.1	mg/kg/day	8	replicate	N-nitrosodiethylamine	55-18-5	Zhang.2024.EnvironMolMutagen.65.6-7.190-202	ndeaEnzymaticMouseBigBlue.mouseLiver	12	6
ndea	DupSeq	Enzymatic	Mouse	BigBlue.mouse	Liver	male	8-12	gavage	1perdayx28days	five dose plus control	28	3	0.1	mg/kg/day	8	replicate	N-nitrosodiethylamine	55-18-5	Zhang.2024.EnvironMolMutagen.65.6-7.190-202	ndeaEnzymaticMouseBigBlue.mouseLiver	12	6
ndea	DupSeq	Enzymatic	Mouse	BigBlue.mouse	Liver	male	8-12	gavage	1perdayx28days	five dose plus control	28	3	0.1	mg/kg/day	7.8	replicate	N-nitrosodiethylamine	55-18-5	Zhang.2024.EnvironMolMutagen.65.6-7.190-202	ndeaEnzymaticMouseBigBlue.mouseLiver	12	6
ndea	DupSeq	Enzymatic	Mouse	BigBlue.mouse	Liver	male	8-12	gavage	1perdayx28days	five dose plus control	28	3	0.1	mg/kg/day	10.2	replicate	N-nitrosodiethylamine	55-18-5	Zhang.2024.EnvironMolMutagen.65.6-7.190-202	ndeaEnzymaticMouseBigBlue.mouseLiver	12	6
ndea	DupSeq	Enzymatic	Mouse	BigBlue.mouse	Liver	male	8-12	gavage	1perdayx28days	five dose plus control	28	3	1	mg/kg/day	33.2	replicate	N-nitrosodiethylamine	55-18-5	Zhang.2024.EnvironMolMutagen.65.6-7.190-202	ndeaEnzymaticMouseBigBlue.mouseLiver	12	6
ndea	DupSeq	Enzymatic	Mouse	BigBlue.mouse	Liver	male	8-12	gavage	1perdayx28days	five dose plus control	28	3	1	mg/kg/day	43.9	replicate	N-nitrosodiethylamine	55-18-5	Zhang.2024.EnvironMolMutagen.65.6-7.190-202	ndeaEnzymaticMouseBigBlue.mouseLiver	12	6
ndea	DupSeq	Enzymatic	Mouse	BigBlue.mouse	Liver	male	8-12	gavage	1perdayx28days	five dose plus control	28	3	1	mg/kg/day	34.6	replicate	N-nitrosodiethylamine	55-18-5	Zhang.2024.EnvironMolMutagen.65.6-7.190-202	ndeaEnzymaticMouseBigBlue.mouseLiver	12	6
ndea	DupSeq	Enzymatic	Mouse	BigBlue.mouse	Liver	male	8-12	gavage	1perdayx28days	five dose plus control	28	3	1	mg/kg/day	33.6	replicate	N-nitrosodiethylamine	55-18-5	Zhang.2024.EnvironMolMutagen.65.6-7.190-202	ndeaEnzymaticMouseBigBlue.mouseLiver	12	6
ndea	DupSeq	Enzymatic	Mouse	BigBlue.mouse	Liver	male	8-12	gavage	1perdayx28days	five dose plus control	28	3	1	mg/kg/day	43.5	replicate	N-nitrosodiethylamine	55-18-5	Zhang.2024.EnvironMolMutagen.65.6-7.190-202	ndeaEnzymaticMouseBigBlue.mouseLiver	12	6
ndea	DupSeq	Enzymatic	Mouse	BigBlue.mouse	Liver	male	8-12	gavage	1perdayx28days	five dose plus control	28	3	1	mg/kg/day	27.2	replicate	N-nitrosodiethylamine	55-18-5	Zhang.2024.EnvironMolMutagen.65.6-7.190-202	ndeaEnzymaticMouseBigBlue.mouseLiver	12	6
ndea	DupSeq	Enzymatic	Mouse	BigBlue.mouse	Liver	male	8-12	gavage	1perdayx28days	five dose plus control	28	3	3	mg/kg/day	71.3	replicate	N-nitrosodiethylamine	55-18-5	Zhang.2024.EnvironMolMutagen.65.6-7.190-202	ndeaEnzymaticMouseBigBlue.mouseLiver	12	6
ndea	DupSeq	Enzymatic	Mouse	BigBlue.mouse	Liver	male	8-12	gavage	1perdayx28days	five dose plus control	28	3	3	mg/kg/day	82.4	replicate	N-nitrosodiethylamine	55-18-5	Zhang.2024.EnvironMolMutagen.65.6-7.190-202	ndeaEnzymaticMouseBigBlue.mouseLiver	12	6
ndea	DupSeq	Enzymatic	Mouse	BigBlue.mouse	Liver	male	8-12	gavage	1perdayx28days	five dose plus control	28	3	3	mg/kg/day	88.1	replicate	N-nitrosodiethylamine	55-18-5	Zhang.2024.EnvironMolMutagen.65.6-7.190-202	ndeaEnzymaticMouseBigBlue.mouseLiver	12	6
ndea	DupSeq	Enzymatic	Mouse	BigBlue.mouse	Liver	male	8-12	gavage	1perdayx28days	five dose plus control	28	3	3	mg/kg/day	91.1	replicate	N-nitrosodiethylamine	55-18-5	Zhang.2024.EnvironMolMutagen.65.6-7.190-202	ndeaEnzymaticMouseBigBlue.mouseLiver	12	6
ndea	DupSeq	Enzymatic	Mouse	BigBlue.mouse	Liver	male	8-12	gavage	1perdayx28days	five dose plus control	28	3	3	mg/kg/day	97.1	replicate	N-nitrosodiethylamine	55-18-5	Zhang.2024.EnvironMolMutagen.65.6-7.190-202	ndeaEnzymaticMouseBigBlue.mouseLiver	12	6
ndea	DupSeq	Enzymatic	Mouse	BigBlue.mouse	Liver	male	8-12	gavage	1perdayx28days	five dose plus control	28	3	3	mg/kg/day	97.9	replicate	N-nitrosodiethylamine	55-18-5	Zhang.2024.EnvironMolMutagen.65.6-7.190-202	ndeaEnzymaticMouseBigBlue.mouseLiver	12	6
bap	DupSeq	Sonication	Mouse	MutaMouse	ST	male	10-14	gavage	1perdayx28days	one dose plus control	28	28	0	mg/kg/day	8.55788	replicate	benzo(a)pyrene	50-32-8	LeBlanc et al, unpublished	bapSonicationMouseMutaMouseST	13	7
bap	DupSeq	Sonication	Mouse	MutaMouse	ST	male	10-14	gavage	1perdayx28days	one dose plus control	28	28	0	mg/kg/day	15.2884	replicate	benzo(a)pyrene	50-32-8	LeBlanc et al, unpublished	bapSonicationMouseMutaMouseST	13	7
bap	DupSeq	Sonication	Mouse	MutaMouse	ST	male	10-14	gavage	1perdayx28days	one dose plus control	28	28	0	mg/kg/day	10.388	replicate	benzo(a)pyrene	50-32-8	LeBlanc et al, unpublished	bapSonicationMouseMutaMouseST	13	7
bap	DupSeq	Sonication	Mouse	MutaMouse	ST	male	10-14	gavage	1perdayx28days	one dose plus control	28	28	100	mg/kg/day	13.5283	replicate	benzo(a)pyrene	50-32-8	LeBlanc et al, unpublished	bapSonicationMouseMutaMouseST	13	7
bap	DupSeq	Sonication	Mouse	MutaMouse	ST	male	10-14	gavage	1perdayx28days	one dose plus control	28	28	100	mg/kg/day	15.4402	replicate	benzo(a)pyrene	50-32-8	LeBlanc et al, unpublished	bapSonicationMouseMutaMouseST	13	7
bap	DupSeq	Sonication	Mouse	MutaMouse	ST	male	10-14	gavage	1perdayx28days	one dose plus control	28	28	100	mg/kg/day	15.022	replicate	benzo(a)pyrene	50-32-8	LeBlanc et al, unpublished	bapSonicationMouseMutaMouseST	13	7
bap	DupSeq	Sonication	Mouse	MutaMouse	ST	male	10-14	gavage	1perdayx28days	one dose plus control	28	28	0	mg/kg/day	6.2831	replicate	benzo(a)pyrene	50-32-8	LeBlanc et al, unpublished	bapSonicationMouseMutaMouseST	14	7
bap	DupSeq	Sonication	Mouse	MutaMouse	ST	male	10-14	gavage	1perdayx28days	one dose plus control	28	28	0	mg/kg/day	8.94402	replicate	benzo(a)pyrene	50-32-8	LeBlanc et al, unpublished	bapSonicationMouseMutaMouseST	14	7
bap	DupSeq	Sonication	Mouse	MutaMouse	ST	male	10-14	gavage	1perdayx28days	one dose plus control	28	28	0	mg/kg/day	8.42268	replicate	benzo(a)pyrene	50-32-8	LeBlanc et al, unpublished	bapSonicationMouseMutaMouseST	14	7
bap	DupSeq	Sonication	Mouse	MutaMouse	ST	male	10-14	gavage	1perdayx28days	one dose plus control	28	28	100	mg/kg/day	6.41579	replicate	benzo(a)pyrene	50-32-8	LeBlanc et al, unpublished	bapSonicationMouseMutaMouseST	14	7
bap	DupSeq	Sonication	Mouse	MutaMouse	ST	male	10-14	gavage	1perdayx28days	one dose plus control	28	28	100	mg/kg/day	9.25866	replicate	benzo(a)pyrene	50-32-8	LeBlanc et al, unpublished	bapSonicationMouseMutaMouseST	14	7
bap	DupSeq	Sonication	Mouse	MutaMouse	ST	male	10-14	gavage	1perdayx28days	one dose plus control	28	28	100	mg/kg/day	6.92178	replicate	benzo(a)pyrene	50-32-8	LeBlanc et al, unpublished	bapSonicationMouseMutaMouseST	14	7
enu	DupSeq	Sonication	Mouse	MutaMouse	ST	male	10-14	gavage	1perdayx28days	three dose plus control	28	28	0	mg/kg/day	17.7961	replicate	N-ethyl-N-nitrosourea	759-73-9	LeBlanc.2025.BiolReprod.112.1015-1027	enuSonicationMouseMutaMouseST	15	8
enu	DupSeq	Sonication	Mouse	MutaMouse	ST	male	10-14	gavage	1perdayx28days	three dose plus control	28	28	0	mg/kg/day	9.11464	replicate	N-ethyl-N-nitrosourea	759-73-9	LeBlanc.2025.BiolReprod.112.1015-1027	enuSonicationMouseMutaMouseST	15	8
enu	DupSeq	Sonication	Mouse	MutaMouse	ST	male	10-14	gavage	1perdayx28days	three dose plus control	28	28	0	mg/kg/day	10.1381	replicate	N-ethyl-N-nitrosourea	759-73-9	LeBlanc.2025.BiolReprod.112.1015-1027	enuSonicationMouseMutaMouseST	15	8
enu	DupSeq	Sonication	Mouse	MutaMouse	ST	male	10-14	gavage	1perdayx28days	three dose plus control	28	28	0	mg/kg/day	15.0857	replicate	N-ethyl-N-nitrosourea	759-73-9	LeBlanc.2025.BiolReprod.112.1015-1027	enuSonicationMouseMutaMouseST	15	8
enu	DupSeq	Sonication	Mouse	MutaMouse	ST	male	10-14	gavage	1perdayx28days	three dose plus control	28	28	0	mg/kg/day	11.0048	replicate	N-ethyl-N-nitrosourea	759-73-9	LeBlanc.2025.BiolReprod.112.1015-1027	enuSonicationMouseMutaMouseST	15	8
enu	DupSeq	Sonication	Mouse	MutaMouse	ST	male	10-14	gavage	1perdayx28days	three dose plus control	28	28	0	mg/kg/day	5.88629	replicate	N-ethyl-N-nitrosourea	759-73-9	LeBlanc.2025.BiolReprod.112.1015-1027	enuSonicationMouseMutaMouseST	15	8
enu	DupSeq	Sonication	Mouse	MutaMouse	ST	male	10-14	gavage	1perdayx28days	three dose plus control	28	28	1	mg/kg/day	13.5888	replicate	N-ethyl-N-nitrosourea	759-73-9	LeBlanc.2025.BiolReprod.112.1015-1027	enuSonicationMouseMutaMouseST	15	8
enu	DupSeq	Sonication	Mouse	MutaMouse	ST	male	10-14	gavage	1perdayx28days	three dose plus control	28	28	1	mg/kg/day	13.6236	replicate	N-ethyl-N-nitrosourea	759-73-9	LeBlanc.2025.BiolReprod.112.1015-1027	enuSonicationMouseMutaMouseST	15	8
enu	DupSeq	Sonication	Mouse	MutaMouse	ST	male	10-14	gavage	1perdayx28days	three dose plus control	28	28	1	mg/kg/day	18.8132	replicate	N-ethyl-N-nitrosourea	759-73-9	LeBlanc.2025.BiolReprod.112.1015-1027	enuSonicationMouseMutaMouseST	15	8
enu	DupSeq	Sonication	Mouse	MutaMouse	ST	male	10-14	gavage	1perdayx28days	three dose plus control	28	28	1	mg/kg/day	13.7996	replicate	N-ethyl-N-nitrosourea	759-73-9	LeBlanc.2025.BiolReprod.112.1015-1027	enuSonicationMouseMutaMouseST	15	8
enu	DupSeq	Sonication	Mouse	MutaMouse	ST	male	10-14	gavage	1perdayx28days	three dose plus control	28	28	1	mg/kg/day	9.14485	replicate	N-ethyl-N-nitrosourea	759-73-9	LeBlanc.2025.BiolReprod.112.1015-1027	enuSonicationMouseMutaMouseST	15	8
enu	DupSeq	Sonication	Mouse	MutaMouse	ST	male	10-14	gavage	1perdayx28days	three dose plus control	28	28	1	mg/kg/day	8.78904	replicate	N-ethyl-N-nitrosourea	759-73-9	LeBlanc.2025.BiolReprod.112.1015-1027	enuSonicationMouseMutaMouseST	15	8
enu	DupSeq	Sonication	Mouse	MutaMouse	ST	male	10-14	gavage	1perdayx28days	three dose plus control	28	28	2	mg/kg/day	11.4365	replicate	N-ethyl-N-nitrosourea	759-73-9	LeBlanc.2025.BiolReprod.112.1015-1027	enuSonicationMouseMutaMouseST	15	8
enu	DupSeq	Sonication	Mouse	MutaMouse	ST	male	10-14	gavage	1perdayx28days	three dose plus control	28	28	2	mg/kg/day	16.5007	replicate	N-ethyl-N-nitrosourea	759-73-9	LeBlanc.2025.BiolReprod.112.1015-1027	enuSonicationMouseMutaMouseST	15	8
enu	DupSeq	Sonication	Mouse	MutaMouse	ST	male	10-14	gavage	1perdayx28days	three dose plus control	28	28	2	mg/kg/day	19.283	replicate	N-ethyl-N-nitrosourea	759-73-9	LeBlanc.2025.BiolReprod.112.1015-1027	enuSonicationMouseMutaMouseST	15	8
enu	DupSeq	Sonication	Mouse	MutaMouse	ST	male	10-14	gavage	1perdayx28days	three dose plus control	28	28	2	mg/kg/day	14.3026	replicate	N-ethyl-N-nitrosourea	759-73-9	LeBlanc.2025.BiolReprod.112.1015-1027	enuSonicationMouseMutaMouseST	15	8
enu	DupSeq	Sonication	Mouse	MutaMouse	ST	male	10-14	gavage	1perdayx28days	three dose plus control	28	28	2	mg/kg/day	14.8225	replicate	N-ethyl-N-nitrosourea	759-73-9	LeBlanc.2025.BiolReprod.112.1015-1027	enuSonicationMouseMutaMouseST	15	8
enu	DupSeq	Sonication	Mouse	MutaMouse	ST	male	10-14	gavage	1perdayx28days	three dose plus control	28	28	2	mg/kg/day	16.3211	replicate	N-ethyl-N-nitrosourea	759-73-9	LeBlanc.2025.BiolReprod.112.1015-1027	enuSonicationMouseMutaMouseST	15	8
enu	DupSeq	Sonication	Mouse	MutaMouse	ST	male	10-14	gavage	1perdayx28days	three dose plus control	28	28	5	mg/kg/day	23.8122	replicate	N-ethyl-N-nitrosourea	759-73-9	LeBlanc.2025.BiolReprod.112.1015-1027	enuSonicationMouseMutaMouseST	15	8
enu	DupSeq	Sonication	Mouse	MutaMouse	ST	male	10-14	gavage	1perdayx28days	three dose plus control	28	28	5	mg/kg/day	28.4393	replicate	N-ethyl-N-nitrosourea	759-73-9	LeBlanc.2025.BiolReprod.112.1015-1027	enuSonicationMouseMutaMouseST	15	8
enu	DupSeq	Sonication	Mouse	MutaMouse	ST	male	10-14	gavage	1perdayx28days	three dose plus control	28	28	5	mg/kg/day	26.567	replicate	N-ethyl-N-nitrosourea	759-73-9	LeBlanc.2025.BiolReprod.112.1015-1027	enuSonicationMouseMutaMouseST	15	8
enu	DupSeq	Sonication	Mouse	MutaMouse	ST	male	10-14	gavage	1perdayx28days	three dose plus control	28	28	5	mg/kg/day	29.3464	replicate	N-ethyl-N-nitrosourea	759-73-9	LeBlanc.2025.BiolReprod.112.1015-1027	enuSonicationMouseMutaMouseST	15	8
enu	DupSeq	Sonication	Mouse	MutaMouse	ST	male	10-14	gavage	1perdayx28days	three dose plus control	28	28	5	mg/kg/day	32.0324	replicate	N-ethyl-N-nitrosourea	759-73-9	LeBlanc.2025.BiolReprod.112.1015-1027	enuSonicationMouseMutaMouseST	15	8
enu	DupSeq	Sonication	Mouse	MutaMouse	ST	male	10-14	gavage	1perdayx28days	three dose plus control	28	28	5	mg/kg/day	32.3761	replicate	N-ethyl-N-nitrosourea	759-73-9	LeBlanc.2025.BiolReprod.112.1015-1027	enuSonicationMouseMutaMouseST	15	8
pcz	DupSeq	Enzymatic	Mouse	MutaMouse	ST	male	10-14	gavage	1perdayx28days	three dose plus control	28	28	0	mg/kg/day	1.89	replicate	procarbazine	671-16-9	Dodge et al, unpublished	pczEnzymaticMouseMutaMouseST	16	9
pcz	DupSeq	Enzymatic	Mouse	MutaMouse	ST	male	10-14	gavage	1perdayx28days	three dose plus control	28	28	0	mg/kg/day	1.66	replicate	procarbazine	671-16-9	Dodge et al, unpublished	pczEnzymaticMouseMutaMouseST	16	9
pcz	DupSeq	Enzymatic	Mouse	MutaMouse	ST	male	10-14	gavage	1perdayx28days	three dose plus control	28	28	0	mg/kg/day	2.03	replicate	procarbazine	671-16-9	Dodge et al, unpublished	pczEnzymaticMouseMutaMouseST	16	9
pcz	DupSeq	Enzymatic	Mouse	MutaMouse	ST	male	10-14	gavage	1perdayx28days	three dose plus control	28	28	0	mg/kg/day	2.94	replicate	procarbazine	671-16-9	Dodge et al, unpublished	pczEnzymaticMouseMutaMouseST	16	9
pcz	DupSeq	Enzymatic	Mouse	MutaMouse	ST	male	10-14	gavage	1perdayx28days	three dose plus control	28	28	0	mg/kg/day	1.84	replicate	procarbazine	671-16-9	Dodge et al, unpublished	pczEnzymaticMouseMutaMouseST	16	9
pcz	DupSeq	Enzymatic	Mouse	MutaMouse	ST	male	10-14	gavage	1perdayx28days	three dose plus control	28	28	0	mg/kg/day	3.11	replicate	procarbazine	671-16-9	Dodge et al, unpublished	pczEnzymaticMouseMutaMouseST	16	9
pcz	DupSeq	Enzymatic	Mouse	MutaMouse	ST	male	10-14	gavage	1perdayx28days	three dose plus control	28	28	6.25	mg/kg/day	3.09	replicate	procarbazine	671-16-9	Dodge et al, unpublished	pczEnzymaticMouseMutaMouseST	16	9
pcz	DupSeq	Enzymatic	Mouse	MutaMouse	ST	male	10-14	gavage	1perdayx28days	three dose plus control	28	28	6.25	mg/kg/day	3.51	replicate	procarbazine	671-16-9	Dodge et al, unpublished	pczEnzymaticMouseMutaMouseST	16	9
pcz	DupSeq	Enzymatic	Mouse	MutaMouse	ST	male	10-14	gavage	1perdayx28days	three dose plus control	28	28	6.25	mg/kg/day	2.39	replicate	procarbazine	671-16-9	Dodge et al, unpublished	pczEnzymaticMouseMutaMouseST	16	9
pcz	DupSeq	Enzymatic	Mouse	MutaMouse	ST	male	10-14	gavage	1perdayx28days	three dose plus control	28	28	6.25	mg/kg/day	3.02	replicate	procarbazine	671-16-9	Dodge et al, unpublished	pczEnzymaticMouseMutaMouseST	16	9
pcz	DupSeq	Enzymatic	Mouse	MutaMouse	ST	male	10-14	gavage	1perdayx28days	three dose plus control	28	28	6.25	mg/kg/day	4.57	replicate	procarbazine	671-16-9	Dodge et al, unpublished	pczEnzymaticMouseMutaMouseST	16	9
pcz	DupSeq	Enzymatic	Mouse	MutaMouse	ST	male	10-14	gavage	1perdayx28days	three dose plus control	28	28	6.25	mg/kg/day	2.5	replicate	procarbazine	671-16-9	Dodge et al, unpublished	pczEnzymaticMouseMutaMouseST	16	9
pcz	DupSeq	Enzymatic	Mouse	MutaMouse	ST	male	10-14	gavage	1perdayx28days	three dose plus control	28	28	12.5	mg/kg/day	2.93	replicate	procarbazine	671-16-9	Dodge et al, unpublished	pczEnzymaticMouseMutaMouseST	16	9
pcz	DupSeq	Enzymatic	Mouse	MutaMouse	ST	male	10-14	gavage	1perdayx28days	three dose plus control	28	28	12.5	mg/kg/day	5	replicate	procarbazine	671-16-9	Dodge et al, unpublished	pczEnzymaticMouseMutaMouseST	16	9
pcz	DupSeq	Enzymatic	Mouse	MutaMouse	ST	male	10-14	gavage	1perdayx28days	three dose plus control	28	28	12.5	mg/kg/day	6.12	replicate	procarbazine	671-16-9	Dodge et al, unpublished	pczEnzymaticMouseMutaMouseST	16	9
pcz	DupSeq	Enzymatic	Mouse	MutaMouse	ST	male	10-14	gavage	1perdayx28days	three dose plus control	28	28	12.5	mg/kg/day	5.66	replicate	procarbazine	671-16-9	Dodge et al, unpublished	pczEnzymaticMouseMutaMouseST	16	9
pcz	DupSeq	Enzymatic	Mouse	MutaMouse	ST	male	10-14	gavage	1perdayx28days	three dose plus control	28	28	12.5	mg/kg/day	3.38	replicate	procarbazine	671-16-9	Dodge et al, unpublished	pczEnzymaticMouseMutaMouseST	16	9
pcz	DupSeq	Enzymatic	Mouse	MutaMouse	ST	male	10-14	gavage	1perdayx28days	three dose plus control	28	28	12.5	mg/kg/day	4.08	replicate	procarbazine	671-16-9	Dodge et al, unpublished	pczEnzymaticMouseMutaMouseST	16	9
pcz	DupSeq	Enzymatic	Mouse	MutaMouse	ST	male	10-14	gavage	1perdayx28days	three dose plus control	28	28	25	mg/kg/day	10.4	replicate	procarbazine	671-16-9	Dodge et al, unpublished	pczEnzymaticMouseMutaMouseST	16	9
pcz	DupSeq	Enzymatic	Mouse	MutaMouse	ST	male	10-14	gavage	1perdayx28days	three dose plus control	28	28	25	mg/kg/day	8.39	replicate	procarbazine	671-16-9	Dodge et al, unpublished	pczEnzymaticMouseMutaMouseST	16	9
pcz	DupSeq	Enzymatic	Mouse	MutaMouse	ST	male	10-14	gavage	1perdayx28days	three dose plus control	28	28	25	mg/kg/day	6.26	replicate	procarbazine	671-16-9	Dodge et al, unpublished	pczEnzymaticMouseMutaMouseST	16	9
pcz	DupSeq	Enzymatic	Mouse	MutaMouse	ST	male	10-14	gavage	1perdayx28days	three dose plus control	28	28	25	mg/kg/day	11.9	replicate	procarbazine	671-16-9	Dodge et al, unpublished	pczEnzymaticMouseMutaMouseST	16	9
pcz	DupSeq	Enzymatic	Mouse	MutaMouse	ST	male	10-14	gavage	1perdayx28days	three dose plus control	28	28	25	mg/kg/day	4.67	replicate	procarbazine	671-16-9	Dodge et al, unpublished	pczEnzymaticMouseMutaMouseST	16	9
pcz	DupSeq	Enzymatic	Mouse	MutaMouse	ST	male	10-14	gavage	1perdayx28days	three dose plus control	28	28	25	mg/kg/day	4.52	replicate	procarbazine	671-16-9	Dodge et al, unpublished	pczEnzymaticMouseMutaMouseST	16	9
sealcoat	DupSeq	Enzymatic	Mouse	MutaMouse	BM	male	10-14	gavage	1perdayx28days	three dose plus control	28	28	0	mg/kg/day	2.83571	replicate	Seal Coat	NA	LeBlanc et al, unpublished	sealcoatEnzymaticMouseMutaMouseBM	17	10
sealcoat	DupSeq	Enzymatic	Mouse	MutaMouse	BM	male	10-14	gavage	1perdayx28days	three dose plus control	28	28	0	mg/kg/day	10.0529	replicate	Seal Coat	NA	LeBlanc et al, unpublished	sealcoatEnzymaticMouseMutaMouseBM	17	10
sealcoat	DupSeq	Enzymatic	Mouse	MutaMouse	BM	male	10-14	gavage	1perdayx28days	three dose plus control	28	28	0	mg/kg/day	3.32192	replicate	Seal Coat	NA	LeBlanc et al, unpublished	sealcoatEnzymaticMouseMutaMouseBM	17	10
sealcoat	DupSeq	Enzymatic	Mouse	MutaMouse	BM	male	10-14	gavage	1perdayx28days	three dose plus control	28	28	0	mg/kg/day	3.88012	replicate	Seal Coat	NA	LeBlanc et al, unpublished	sealcoatEnzymaticMouseMutaMouseBM	17	10
sealcoat	DupSeq	Enzymatic	Mouse	MutaMouse	BM	male	10-14	gavage	1perdayx28days	three dose plus control	28	28	1974	mg/kg/day	6.19185	replicate	Seal Coat	NA	LeBlanc et al, unpublished	sealcoatEnzymaticMouseMutaMouseBM	17	10
sealcoat	DupSeq	Enzymatic	Mouse	MutaMouse	BM	male	10-14	gavage	1perdayx28days	three dose plus control	28	28	1974	mg/kg/day	5.0016	replicate	Seal Coat	NA	LeBlanc et al, unpublished	sealcoatEnzymaticMouseMutaMouseBM	17	10
sealcoat	DupSeq	Enzymatic	Mouse	MutaMouse	BM	male	10-14	gavage	1perdayx28days	three dose plus control	28	28	1974	mg/kg/day	8.5345	replicate	Seal Coat	NA	LeBlanc et al, unpublished	sealcoatEnzymaticMouseMutaMouseBM	17	10
sealcoat	DupSeq	Enzymatic	Mouse	MutaMouse	BM	male	10-14	gavage	1perdayx28days	three dose plus control	28	28	1974	mg/kg/day	6.53955	replicate	Seal Coat	NA	LeBlanc et al, unpublished	sealcoatEnzymaticMouseMutaMouseBM	17	10
sealcoat	DupSeq	Enzymatic	Mouse	MutaMouse	BM	male	10-14	gavage	1perdayx28days	three dose plus control	28	28	3949	mg/kg/day	7.78931	replicate	Seal Coat	NA	LeBlanc et al, unpublished	sealcoatEnzymaticMouseMutaMouseBM	17	10
sealcoat	DupSeq	Enzymatic	Mouse	MutaMouse	BM	male	10-14	gavage	1perdayx28days	three dose plus control	28	28	3949	mg/kg/day	9.33112	replicate	Seal Coat	NA	LeBlanc et al, unpublished	sealcoatEnzymaticMouseMutaMouseBM	17	10
sealcoat	DupSeq	Enzymatic	Mouse	MutaMouse	BM	male	10-14	gavage	1perdayx28days	three dose plus control	28	28	3949	mg/kg/day	7.33158	replicate	Seal Coat	NA	LeBlanc et al, unpublished	sealcoatEnzymaticMouseMutaMouseBM	17	10
sealcoat	DupSeq	Enzymatic	Mouse	MutaMouse	BM	male	10-14	gavage	1perdayx28days	three dose plus control	28	28	3949	mg/kg/day	10.5904	replicate	Seal Coat	NA	LeBlanc et al, unpublished	sealcoatEnzymaticMouseMutaMouseBM	17	10
sealcoat	DupSeq	Enzymatic	Mouse	MutaMouse	BM	male	10-14	gavage	1perdayx28days	three dose plus control	28	28	7897	mg/kg/day	16.3723	replicate	Seal Coat	NA	LeBlanc et al, unpublished	sealcoatEnzymaticMouseMutaMouseBM	17	10
sealcoat	DupSeq	Enzymatic	Mouse	MutaMouse	BM	male	10-14	gavage	1perdayx28days	three dose plus control	28	28	7897	mg/kg/day	14.0978	replicate	Seal Coat	NA	LeBlanc et al, unpublished	sealcoatEnzymaticMouseMutaMouseBM	17	10
sealcoat	DupSeq	Enzymatic	Mouse	MutaMouse	BM	male	10-14	gavage	1perdayx28days	three dose plus control	28	28	7897	mg/kg/day	9.7144	replicate	Seal Coat	NA	LeBlanc et al, unpublished	sealcoatEnzymaticMouseMutaMouseBM	17	10
sealcoat	DupSeq	Enzymatic	Mouse	MutaMouse	BM	male	10-14	gavage	1perdayx28days	three dose plus control	28	28	7897	mg/kg/day	11.442	replicate	Seal Coat	NA	LeBlanc et al, unpublished	sealcoatEnzymaticMouseMutaMouseBM	17	10
sealcoat	DupSeq	Enzymatic	Mouse	MutaMouse	Liver	male	10-14	gavage	1perdayx28days	three dose plus control	28	28	0	mg/kg/day	3.09051	replicate	Seal Coat	NA	LeBlanc et al, unpublished	sealcoatEnzymaticMouseMutaMouseLiver	18	10
sealcoat	DupSeq	Enzymatic	Mouse	MutaMouse	Liver	male	10-14	gavage	1perdayx28days	three dose plus control	28	28	0	mg/kg/day	3.27135	replicate	Seal Coat	NA	LeBlanc et al, unpublished	sealcoatEnzymaticMouseMutaMouseLiver	18	10
sealcoat	DupSeq	Enzymatic	Mouse	MutaMouse	Liver	male	10-14	gavage	1perdayx28days	three dose plus control	28	28	0	mg/kg/day	4.4568	replicate	Seal Coat	NA	LeBlanc et al, unpublished	sealcoatEnzymaticMouseMutaMouseLiver	18	10
sealcoat	DupSeq	Enzymatic	Mouse	MutaMouse	Liver	male	10-14	gavage	1perdayx28days	three dose plus control	28	28	0	mg/kg/day	4.3284	replicate	Seal Coat	NA	LeBlanc et al, unpublished	sealcoatEnzymaticMouseMutaMouseLiver	18	10
sealcoat	DupSeq	Enzymatic	Mouse	MutaMouse	Liver	male	10-14	gavage	1perdayx28days	three dose plus control	28	28	1974	mg/kg/day	26.3379	replicate	Seal Coat	NA	LeBlanc et al, unpublished	sealcoatEnzymaticMouseMutaMouseLiver	18	10
sealcoat	DupSeq	Enzymatic	Mouse	MutaMouse	Liver	male	10-14	gavage	1perdayx28days	three dose plus control	28	28	1974	mg/kg/day	27.6196	replicate	Seal Coat	NA	LeBlanc et al, unpublished	sealcoatEnzymaticMouseMutaMouseLiver	18	10
sealcoat	DupSeq	Enzymatic	Mouse	MutaMouse	Liver	male	10-14	gavage	1perdayx28days	three dose plus control	28	28	1974	mg/kg/day	28.7641	replicate	Seal Coat	NA	LeBlanc et al, unpublished	sealcoatEnzymaticMouseMutaMouseLiver	18	10
sealcoat	DupSeq	Enzymatic	Mouse	MutaMouse	Liver	male	10-14	gavage	1perdayx28days	three dose plus control	28	28	1974	mg/kg/day	18.5677	replicate	Seal Coat	NA	LeBlanc et al, unpublished	sealcoatEnzymaticMouseMutaMouseLiver	18	10
sealcoat	DupSeq	Enzymatic	Mouse	MutaMouse	Liver	male	10-14	gavage	1perdayx28days	three dose plus control	28	28	3949	mg/kg/day	49.7463	replicate	Seal Coat	NA	LeBlanc et al, unpublished	sealcoatEnzymaticMouseMutaMouseLiver	18	10
sealcoat	DupSeq	Enzymatic	Mouse	MutaMouse	Liver	male	10-14	gavage	1perdayx28days	three dose plus control	28	28	3949	mg/kg/day	59.2693	replicate	Seal Coat	NA	LeBlanc et al, unpublished	sealcoatEnzymaticMouseMutaMouseLiver	18	10
sealcoat	DupSeq	Enzymatic	Mouse	MutaMouse	Liver	male	10-14	gavage	1perdayx28days	three dose plus control	28	28	3949	mg/kg/day	44.8756	replicate	Seal Coat	NA	LeBlanc et al, unpublished	sealcoatEnzymaticMouseMutaMouseLiver	18	10
sealcoat	DupSeq	Enzymatic	Mouse	MutaMouse	Liver	male	10-14	gavage	1perdayx28days	three dose plus control	28	28	3949	mg/kg/day	39.89	replicate	Seal Coat	NA	LeBlanc et al, unpublished	sealcoatEnzymaticMouseMutaMouseLiver	18	10
sealcoat	DupSeq	Enzymatic	Mouse	MutaMouse	Liver	male	10-14	gavage	1perdayx28days	three dose plus control	28	28	7897	mg/kg/day	139.662	replicate	Seal Coat	NA	LeBlanc et al, unpublished	sealcoatEnzymaticMouseMutaMouseLiver	18	10
sealcoat	DupSeq	Enzymatic	Mouse	MutaMouse	Liver	male	10-14	gavage	1perdayx28days	three dose plus control	28	28	7897	mg/kg/day	123.718	replicate	Seal Coat	NA	LeBlanc et al, unpublished	sealcoatEnzymaticMouseMutaMouseLiver	18	10
sealcoat	DupSeq	Enzymatic	Mouse	MutaMouse	Liver	male	10-14	gavage	1perdayx28days	three dose plus control	28	28	7897	mg/kg/day	139.33	replicate	Seal Coat	NA	LeBlanc et al, unpublished	sealcoatEnzymaticMouseMutaMouseLiver	18	10
sealcoat	DupSeq	Enzymatic	Mouse	MutaMouse	Liver	male	10-14	gavage	1perdayx28days	three dose plus control	28	28	7897	mg/kg/day	185.119	replicate	Seal Coat	NA	LeBlanc et al, unpublished	sealcoatEnzymaticMouseMutaMouseLiver	18	10
sealcoat	DupSeq	Enzymatic	Mouse	MutaMouse	ST	male	10-14	gavage	1perdayx28days	three dose plus control	28	28	0	mg/kg/day	5.80789	replicate	Seal Coat	NA	LeBlanc et al, unpublished	sealcoatEnzymaticMouseMutaMouseST	19	10
sealcoat	DupSeq	Enzymatic	Mouse	MutaMouse	ST	male	10-14	gavage	1perdayx28days	three dose plus control	28	28	0	mg/kg/day	3.99217	replicate	Seal Coat	NA	LeBlanc et al, unpublished	sealcoatEnzymaticMouseMutaMouseST	19	10
sealcoat	DupSeq	Enzymatic	Mouse	MutaMouse	ST	male	10-14	gavage	1perdayx28days	three dose plus control	28	28	0	mg/kg/day	3.33733	replicate	Seal Coat	NA	LeBlanc et al, unpublished	sealcoatEnzymaticMouseMutaMouseST	19	10
sealcoat	DupSeq	Enzymatic	Mouse	MutaMouse	ST	male	10-14	gavage	1perdayx28days	three dose plus control	28	28	0	mg/kg/day	4.27614	replicate	Seal Coat	NA	LeBlanc et al, unpublished	sealcoatEnzymaticMouseMutaMouseST	19	10
sealcoat	DupSeq	Enzymatic	Mouse	MutaMouse	ST	male	10-14	gavage	1perdayx28days	three dose plus control	28	28	1974	mg/kg/day	3.55906	replicate	Seal Coat	NA	LeBlanc et al, unpublished	sealcoatEnzymaticMouseMutaMouseST	19	10
sealcoat	DupSeq	Enzymatic	Mouse	MutaMouse	ST	male	10-14	gavage	1perdayx28days	three dose plus control	28	28	1974	mg/kg/day	2.56623	replicate	Seal Coat	NA	LeBlanc et al, unpublished	sealcoatEnzymaticMouseMutaMouseST	19	10
sealcoat	DupSeq	Enzymatic	Mouse	MutaMouse	ST	male	10-14	gavage	1perdayx28days	three dose plus control	28	28	1974	mg/kg/day	4.54959	replicate	Seal Coat	NA	LeBlanc et al, unpublished	sealcoatEnzymaticMouseMutaMouseST	19	10
sealcoat	DupSeq	Enzymatic	Mouse	MutaMouse	ST	male	10-14	gavage	1perdayx28days	three dose plus control	28	28	1974	mg/kg/day	4.68706	replicate	Seal Coat	NA	LeBlanc et al, unpublished	sealcoatEnzymaticMouseMutaMouseST	19	10
sealcoat	DupSeq	Enzymatic	Mouse	MutaMouse	ST	male	10-14	gavage	1perdayx28days	three dose plus control	28	28	1974	mg/kg/day	7.30773	replicate	Seal Coat	NA	LeBlanc et al, unpublished	sealcoatEnzymaticMouseMutaMouseST	19	10
sealcoat	DupSeq	Enzymatic	Mouse	MutaMouse	ST	male	10-14	gavage	1perdayx28days	three dose plus control	28	28	1974	mg/kg/day	7.30465	replicate	Seal Coat	NA	LeBlanc et al, unpublished	sealcoatEnzymaticMouseMutaMouseST	19	10
sealcoat	DupSeq	Enzymatic	Mouse	MutaMouse	ST	male	10-14	gavage	1perdayx28days	three dose plus control	28	28	3949	mg/kg/day	5.06729	replicate	Seal Coat	NA	LeBlanc et al, unpublished	sealcoatEnzymaticMouseMutaMouseST	19	10
sealcoat	DupSeq	Enzymatic	Mouse	MutaMouse	ST	male	10-14	gavage	1perdayx28days	three dose plus control	28	28	3949	mg/kg/day	3.04878	replicate	Seal Coat	NA	LeBlanc et al, unpublished	sealcoatEnzymaticMouseMutaMouseST	19	10
sealcoat	DupSeq	Enzymatic	Mouse	MutaMouse	ST	male	10-14	gavage	1perdayx28days	three dose plus control	28	28	3949	mg/kg/day	3.28117	replicate	Seal Coat	NA	LeBlanc et al, unpublished	sealcoatEnzymaticMouseMutaMouseST	19	10
sealcoat	DupSeq	Enzymatic	Mouse	MutaMouse	ST	male	10-14	gavage	1perdayx28days	three dose plus control	28	28	3949	mg/kg/day	7.86992	replicate	Seal Coat	NA	LeBlanc et al, unpublished	sealcoatEnzymaticMouseMutaMouseST	19	10
sealcoat	DupSeq	Enzymatic	Mouse	MutaMouse	ST	male	10-14	gavage	1perdayx28days	three dose plus control	28	28	3949	mg/kg/day	8.53788	replicate	Seal Coat	NA	LeBlanc et al, unpublished	sealcoatEnzymaticMouseMutaMouseST	19	10
sealcoat	DupSeq	Enzymatic	Mouse	MutaMouse	ST	male	10-14	gavage	1perdayx28days	three dose plus control	28	28	3949	mg/kg/day	8.70078	replicate	Seal Coat	NA	LeBlanc et al, unpublished	sealcoatEnzymaticMouseMutaMouseST	19	10
sealcoat	DupSeq	Enzymatic	Mouse	MutaMouse	ST	male	10-14	gavage	1perdayx28days	three dose plus control	28	28	7897	mg/kg/day	4.0055	replicate	Seal Coat	NA	LeBlanc et al, unpublished	sealcoatEnzymaticMouseMutaMouseST	19	10
sealcoat	DupSeq	Enzymatic	Mouse	MutaMouse	ST	male	10-14	gavage	1perdayx28days	three dose plus control	28	28	7897	mg/kg/day	3.14793	replicate	Seal Coat	NA	LeBlanc et al, unpublished	sealcoatEnzymaticMouseMutaMouseST	19	10
sealcoat	DupSeq	Enzymatic	Mouse	MutaMouse	ST	male	10-14	gavage	1perdayx28days	three dose plus control	28	28	7897	mg/kg/day	7.64908	replicate	Seal Coat	NA	LeBlanc et al, unpublished	sealcoatEnzymaticMouseMutaMouseST	19	10
sealcoat	DupSeq	Enzymatic	Mouse	MutaMouse	ST	male	10-14	gavage	1perdayx28days	three dose plus control	28	28	7897	mg/kg/day	2.76137	replicate	Seal Coat	NA	LeBlanc et al, unpublished	sealcoatEnzymaticMouseMutaMouseST	19	10
sealcoat	DupSeq	Enzymatic	Mouse	MutaMouse	ST	male	10-14	gavage	1perdayx28days	three dose plus control	28	28	7897	mg/kg/day	8.34335	replicate	Seal Coat	NA	LeBlanc et al, unpublished	sealcoatEnzymaticMouseMutaMouseST	19	10
sealcoat	DupSeq	Enzymatic	Mouse	MutaMouse	ST	male	10-14	gavage	1perdayx28days	three dose plus control	28	28	7897	mg/kg/day	12.4621	replicate	Seal Coat	NA	LeBlanc et al, unpublished	sealcoatEnzymaticMouseMutaMouseST	19	10
pcz	DupSeq	Enzymatic	Mouse	MutaMouse	BM	male	10-14	gavage	1perdayx28days	three dose plus control	28	70	0	mg/kg/day	8.16152	replicate	procarbazine	671-16-9	LeBlanc et al, unpublished	pczEnzymaticMouseMutaMouseBM	20	9
pcz	DupSeq	Enzymatic	Mouse	MutaMouse	BM	male	10-14	gavage	1perdayx28days	three dose plus control	28	70	0	mg/kg/day	7.37638	replicate	procarbazine	671-16-9	LeBlanc et al, unpublished	pczEnzymaticMouseMutaMouseBM	20	9
pcz	DupSeq	Enzymatic	Mouse	MutaMouse	BM	male	10-14	gavage	1perdayx28days	three dose plus control	28	70	0	mg/kg/day	18.5793	replicate	procarbazine	671-16-9	LeBlanc et al, unpublished	pczEnzymaticMouseMutaMouseBM	20	9
pcz	DupSeq	Enzymatic	Mouse	MutaMouse	BM	male	10-14	gavage	1perdayx28days	three dose plus control	28	70	0	mg/kg/day	6.5335	replicate	procarbazine	671-16-9	LeBlanc et al, unpublished	pczEnzymaticMouseMutaMouseBM	20	9
pcz	DupSeq	Enzymatic	Mouse	MutaMouse	BM	male	10-14	gavage	1perdayx28days	three dose plus control	28	70	0	mg/kg/day	4.50351	replicate	procarbazine	671-16-9	LeBlanc et al, unpublished	pczEnzymaticMouseMutaMouseBM	20	9
pcz	DupSeq	Enzymatic	Mouse	MutaMouse	BM	male	10-14	gavage	1perdayx28days	three dose plus control	28	70	0	mg/kg/day	5.07929	replicate	procarbazine	671-16-9	LeBlanc et al, unpublished	pczEnzymaticMouseMutaMouseBM	20	9
pcz	DupSeq	Enzymatic	Mouse	MutaMouse	BM	male	10-14	gavage	1perdayx28days	three dose plus control	28	70	6.25	mg/kg/day	8.25376	replicate	procarbazine	671-16-9	LeBlanc et al, unpublished	pczEnzymaticMouseMutaMouseBM	20	9
pcz	DupSeq	Enzymatic	Mouse	MutaMouse	BM	male	10-14	gavage	1perdayx28days	three dose plus control	28	70	6.25	mg/kg/day	7.57429	replicate	procarbazine	671-16-9	LeBlanc et al, unpublished	pczEnzymaticMouseMutaMouseBM	20	9
pcz	DupSeq	Enzymatic	Mouse	MutaMouse	BM	male	10-14	gavage	1perdayx28days	three dose plus control	28	70	6.25	mg/kg/day	6.92785	replicate	procarbazine	671-16-9	LeBlanc et al, unpublished	pczEnzymaticMouseMutaMouseBM	20	9
pcz	DupSeq	Enzymatic	Mouse	MutaMouse	BM	male	10-14	gavage	1perdayx28days	three dose plus control	28	70	6.25	mg/kg/day	5.56155	replicate	procarbazine	671-16-9	LeBlanc et al, unpublished	pczEnzymaticMouseMutaMouseBM	20	9
pcz	DupSeq	Enzymatic	Mouse	MutaMouse	BM	male	10-14	gavage	1perdayx28days	three dose plus control	28	70	6.25	mg/kg/day	5.59475	replicate	procarbazine	671-16-9	LeBlanc et al, unpublished	pczEnzymaticMouseMutaMouseBM	20	9
pcz	DupSeq	Enzymatic	Mouse	MutaMouse	BM	male	10-14	gavage	1perdayx28days	three dose plus control	28	70	6.25	mg/kg/day	5.52179	replicate	procarbazine	671-16-9	LeBlanc et al, unpublished	pczEnzymaticMouseMutaMouseBM	20	9
pcz	DupSeq	Enzymatic	Mouse	MutaMouse	BM	male	10-14	gavage	1perdayx28days	three dose plus control	28	70	12.5	mg/kg/day	12.5689	replicate	procarbazine	671-16-9	LeBlanc et al, unpublished	pczEnzymaticMouseMutaMouseBM	20	9
pcz	DupSeq	Enzymatic	Mouse	MutaMouse	BM	male	10-14	gavage	1perdayx28days	three dose plus control	28	70	12.5	mg/kg/day	7.65295	replicate	procarbazine	671-16-9	LeBlanc et al, unpublished	pczEnzymaticMouseMutaMouseBM	20	9
pcz	DupSeq	Enzymatic	Mouse	MutaMouse	BM	male	10-14	gavage	1perdayx28days	three dose plus control	28	70	12.5	mg/kg/day	9.44902	replicate	procarbazine	671-16-9	LeBlanc et al, unpublished	pczEnzymaticMouseMutaMouseBM	20	9
pcz	DupSeq	Enzymatic	Mouse	MutaMouse	BM	male	10-14	gavage	1perdayx28days	three dose plus control	28	70	12.5	mg/kg/day	8.46004	replicate	procarbazine	671-16-9	LeBlanc et al, unpublished	pczEnzymaticMouseMutaMouseBM	20	9
pcz	DupSeq	Enzymatic	Mouse	MutaMouse	BM	male	10-14	gavage	1perdayx28days	three dose plus control	28	70	12.5	mg/kg/day	12.0718	replicate	procarbazine	671-16-9	LeBlanc et al, unpublished	pczEnzymaticMouseMutaMouseBM	20	9
pcz	DupSeq	Enzymatic	Mouse	MutaMouse	BM	male	10-14	gavage	1perdayx28days	three dose plus control	28	70	12.5	mg/kg/day	9.25593	replicate	procarbazine	671-16-9	LeBlanc et al, unpublished	pczEnzymaticMouseMutaMouseBM	20	9
pcz	DupSeq	Enzymatic	Mouse	MutaMouse	BM	male	10-14	gavage	1perdayx28days	three dose plus control	28	70	25	mg/kg/day	18.9897	replicate	procarbazine	671-16-9	LeBlanc et al, unpublished	pczEnzymaticMouseMutaMouseBM	20	9
pcz	DupSeq	Enzymatic	Mouse	MutaMouse	BM	male	10-14	gavage	1perdayx28days	three dose plus control	28	70	25	mg/kg/day	15.2825	replicate	procarbazine	671-16-9	LeBlanc et al, unpublished	pczEnzymaticMouseMutaMouseBM	20	9
pcz	DupSeq	Enzymatic	Mouse	MutaMouse	BM	male	10-14	gavage	1perdayx28days	three dose plus control	28	70	25	mg/kg/day	20.1439	replicate	procarbazine	671-16-9	LeBlanc et al, unpublished	pczEnzymaticMouseMutaMouseBM	20	9
pcz	DupSeq	Enzymatic	Mouse	MutaMouse	BM	male	10-14	gavage	1perdayx28days	three dose plus control	28	70	25	mg/kg/day	20.4083	replicate	procarbazine	671-16-9	LeBlanc et al, unpublished	pczEnzymaticMouseMutaMouseBM	20	9
pcz	DupSeq	Enzymatic	Mouse	MutaMouse	BM	male	10-14	gavage	1perdayx28days	three dose plus control	28	70	25	mg/kg/day	15.1127	replicate	procarbazine	671-16-9	LeBlanc et al, unpublished	pczEnzymaticMouseMutaMouseBM	20	9
pcz	DupSeq	Enzymatic	Mouse	MutaMouse	BM	male	10-14	gavage	1perdayx28days	three dose plus control	28	70	25	mg/kg/day	13.4408	replicate	procarbazine	671-16-9	LeBlanc et al, unpublished	pczEnzymaticMouseMutaMouseBM	20	9
pcz	DupSeq	Enzymatic	Mouse	MutaMouse	ST	male	10-14	gavage	1perdayx28days	three dose plus control	28	70	0	mg/kg/day	1.86455	replicate	procarbazine	671-16-9	LeBlanc et al, unpublished	pczEnzymaticMouseMutaMouseST	21	9
pcz	DupSeq	Enzymatic	Mouse	MutaMouse	ST	male	10-14	gavage	1perdayx28days	three dose plus control	28	70	0	mg/kg/day	2.19326	replicate	procarbazine	671-16-9	LeBlanc et al, unpublished	pczEnzymaticMouseMutaMouseST	21	9
pcz	DupSeq	Enzymatic	Mouse	MutaMouse	ST	male	10-14	gavage	1perdayx28days	three dose plus control	28	70	0	mg/kg/day	6.2998	replicate	procarbazine	671-16-9	LeBlanc et al, unpublished	pczEnzymaticMouseMutaMouseST	21	9
pcz	DupSeq	Enzymatic	Mouse	MutaMouse	ST	male	10-14	gavage	1perdayx28days	three dose plus control	28	70	0	mg/kg/day	4.2963	replicate	procarbazine	671-16-9	LeBlanc et al, unpublished	pczEnzymaticMouseMutaMouseST	21	9
pcz	DupSeq	Enzymatic	Mouse	MutaMouse	ST	male	10-14	gavage	1perdayx28days	three dose plus control	28	70	0	mg/kg/day	6.24173	replicate	procarbazine	671-16-9	LeBlanc et al, unpublished	pczEnzymaticMouseMutaMouseST	21	9
pcz	DupSeq	Enzymatic	Mouse	MutaMouse	ST	male	10-14	gavage	1perdayx28days	three dose plus control	28	70	0	mg/kg/day	12.72	replicate	procarbazine	671-16-9	LeBlanc et al, unpublished	pczEnzymaticMouseMutaMouseST	21	9
pcz	DupSeq	Enzymatic	Mouse	MutaMouse	ST	male	10-14	gavage	1perdayx28days	three dose plus control	28	70	6.25	mg/kg/day	9.57012	replicate	procarbazine	671-16-9	LeBlanc et al, unpublished	pczEnzymaticMouseMutaMouseST	21	9
pcz	DupSeq	Enzymatic	Mouse	MutaMouse	ST	male	10-14	gavage	1perdayx28days	three dose plus control	28	70	6.25	mg/kg/day	4.55821	replicate	procarbazine	671-16-9	LeBlanc et al, unpublished	pczEnzymaticMouseMutaMouseST	21	9
pcz	DupSeq	Enzymatic	Mouse	MutaMouse	ST	male	10-14	gavage	1perdayx28days	three dose plus control	28	70	6.25	mg/kg/day	4.60862	replicate	procarbazine	671-16-9	LeBlanc et al, unpublished	pczEnzymaticMouseMutaMouseST	21	9
pcz	DupSeq	Enzymatic	Mouse	MutaMouse	ST	male	10-14	gavage	1perdayx28days	three dose plus control	28	70	6.25	mg/kg/day	3.83193	replicate	procarbazine	671-16-9	LeBlanc et al, unpublished	pczEnzymaticMouseMutaMouseST	21	9
pcz	DupSeq	Enzymatic	Mouse	MutaMouse	ST	male	10-14	gavage	1perdayx28days	three dose plus control	28	70	6.25	mg/kg/day	2.8947	replicate	procarbazine	671-16-9	LeBlanc et al, unpublished	pczEnzymaticMouseMutaMouseST	21	9
pcz	DupSeq	Enzymatic	Mouse	MutaMouse	ST	male	10-14	gavage	1perdayx28days	three dose plus control	28	70	6.25	mg/kg/day	6.09188	replicate	procarbazine	671-16-9	LeBlanc et al, unpublished	pczEnzymaticMouseMutaMouseST	21	9
pcz	DupSeq	Enzymatic	Mouse	MutaMouse	ST	male	10-14	gavage	1perdayx28days	three dose plus control	28	70	12.5	mg/kg/day	3.14728	replicate	procarbazine	671-16-9	LeBlanc et al, unpublished	pczEnzymaticMouseMutaMouseST	21	9
pcz	DupSeq	Enzymatic	Mouse	MutaMouse	ST	male	10-14	gavage	1perdayx28days	three dose plus control	28	70	12.5	mg/kg/day	7.13826	replicate	procarbazine	671-16-9	LeBlanc et al, unpublished	pczEnzymaticMouseMutaMouseST	21	9
pcz	DupSeq	Enzymatic	Mouse	MutaMouse	ST	male	10-14	gavage	1perdayx28days	three dose plus control	28	70	12.5	mg/kg/day	9.09539	replicate	procarbazine	671-16-9	LeBlanc et al, unpublished	pczEnzymaticMouseMutaMouseST	21	9
pcz	DupSeq	Enzymatic	Mouse	MutaMouse	ST	male	10-14	gavage	1perdayx28days	three dose plus control	28	70	12.5	mg/kg/day	4.07527	replicate	procarbazine	671-16-9	LeBlanc et al, unpublished	pczEnzymaticMouseMutaMouseST	21	9
pcz	DupSeq	Enzymatic	Mouse	MutaMouse	ST	male	10-14	gavage	1perdayx28days	three dose plus control	28	70	12.5	mg/kg/day	8.7739	replicate	procarbazine	671-16-9	LeBlanc et al, unpublished	pczEnzymaticMouseMutaMouseST	21	9
pcz	DupSeq	Enzymatic	Mouse	MutaMouse	ST	male	10-14	gavage	1perdayx28days	three dose plus control	28	70	12.5	mg/kg/day	12.3429	replicate	procarbazine	671-16-9	LeBlanc et al, unpublished	pczEnzymaticMouseMutaMouseST	21	9
pcz	DupSeq	Enzymatic	Mouse	MutaMouse	ST	male	10-14	gavage	1perdayx28days	three dose plus control	28	70	25	mg/kg/day	12.318	replicate	procarbazine	671-16-9	LeBlanc et al, unpublished	pczEnzymaticMouseMutaMouseST	21	9
pcz	DupSeq	Enzymatic	Mouse	MutaMouse	ST	male	10-14	gavage	1perdayx28days	three dose plus control	28	70	25	mg/kg/day	14.5325	replicate	procarbazine	671-16-9	LeBlanc et al, unpublished	pczEnzymaticMouseMutaMouseST	21	9
pcz	DupSeq	Enzymatic	Mouse	MutaMouse	ST	male	10-14	gavage	1perdayx28days	three dose plus control	28	70	25	mg/kg/day	4.33563	replicate	procarbazine	671-16-9	LeBlanc et al, unpublished	pczEnzymaticMouseMutaMouseST	21	9
pcz	DupSeq	Enzymatic	Mouse	MutaMouse	ST	male	10-14	gavage	1perdayx28days	three dose plus control	28	70	25	mg/kg/day	9.36388	replicate	procarbazine	671-16-9	LeBlanc et al, unpublished	pczEnzymaticMouseMutaMouseST	21	9
pcz	DupSeq	Enzymatic	Mouse	MutaMouse	ST	male	10-14	gavage	1perdayx28days	three dose plus control	28	70	25	mg/kg/day	4.52593	replicate	procarbazine	671-16-9	LeBlanc et al, unpublished	pczEnzymaticMouseMutaMouseST	21	9
pcz	DupSeq	Enzymatic	Mouse	MutaMouse	ST	male	10-14	gavage	1perdayx28days	three dose plus control	28	70	25	mg/kg/day	7.25335	replicate	procarbazine	671-16-9	LeBlanc et al, unpublished	pczEnzymaticMouseMutaMouseST	21	9
bbf	DupSeq	Enzymatic	Mouse	MutaMouse	Liver	male	10-14	gavage	1perdayx28days	five dose plus control	28	3	0	mg/kg/day	6.32	replicate	Benzo[b]fluorathene	205-99-2	Schuster.2024.EnvironSciTechnol.58.21450-21463	bbfEnzymaticMouseMutaMouseLiver	22	11
bbf	DupSeq	Enzymatic	Mouse	MutaMouse	Liver	male	10-14	gavage	1perdayx28days	five dose plus control	28	3	0	mg/kg/day	6.61	replicate	Benzo[b]fluorathene	205-99-2	Schuster.2024.Environ.Sci.Technol.58.21450-21463	bbfEnzymaticMouseMutaMouseLiver	22	11
bbf	DupSeq	Enzymatic	Mouse	MutaMouse	Liver	male	10-14	gavage	1perdayx28days	five dose plus control	28	3	0	mg/kg/day	5.01	replicate	Benzo[b]fluorathene	205-99-2	Schuster.2024.Environ.Sci.Technol.58.21450-21463	bbfEnzymaticMouseMutaMouseLiver	22	11
bbf	DupSeq	Enzymatic	Mouse	MutaMouse	Liver	male	10-14	gavage	1perdayx28days	five dose plus control	28	3	0	mg/kg/day	3.27	replicate	Benzo[b]fluorathene	205-99-2	Schuster.2024.Environ.Sci.Technol.58.21450-21463	bbfEnzymaticMouseMutaMouseLiver	22	11
bbf	DupSeq	Enzymatic	Mouse	MutaMouse	Liver	male	10-14	gavage	1perdayx28days	five dose plus control	28	3	6.25	mg/kg/day	6.72	replicate	Benzo[b]fluorathene	205-99-2	Schuster.2024.Environ.Sci.Technol.58.21450-21463	bbfEnzymaticMouseMutaMouseLiver	22	11
bbf	DupSeq	Enzymatic	Mouse	MutaMouse	Liver	male	10-14	gavage	1perdayx28days	five dose plus control	28	3	6.25	mg/kg/day	5.7	replicate	Benzo[b]fluorathene	205-99-2	Schuster.2024.Environ.Sci.Technol.58.21450-21463	bbfEnzymaticMouseMutaMouseLiver	22	11
bbf	DupSeq	Enzymatic	Mouse	MutaMouse	Liver	male	10-14	gavage	1perdayx28days	five dose plus control	28	3	6.25	mg/kg/day	4.6	replicate	Benzo[b]fluorathene	205-99-2	Schuster.2024.Environ.Sci.Technol.58.21450-21463	bbfEnzymaticMouseMutaMouseLiver	22	11
bbf	DupSeq	Enzymatic	Mouse	MutaMouse	Liver	male	10-14	gavage	1perdayx28days	five dose plus control	28	3	6.25	mg/kg/day	6.51	replicate	Benzo[b]fluorathene	205-99-2	Schuster.2024.Environ.Sci.Technol.58.21450-21463	bbfEnzymaticMouseMutaMouseLiver	22	11
bbf	DupSeq	Enzymatic	Mouse	MutaMouse	Liver	male	10-14	gavage	1perdayx28days	five dose plus control	28	3	12.5	mg/kg/day	8.38	replicate	Benzo[b]fluorathene	205-99-2	Schuster.2024.Environ.Sci.Technol.58.21450-21463	bbfEnzymaticMouseMutaMouseLiver	22	11
bbf	DupSeq	Enzymatic	Mouse	MutaMouse	Liver	male	10-14	gavage	1perdayx28days	five dose plus control	28	3	12.5	mg/kg/day	8.74	replicate	Benzo[b]fluorathene	205-99-2	Schuster.2024.Environ.Sci.Technol.58.21450-21463	bbfEnzymaticMouseMutaMouseLiver	22	11
bbf	DupSeq	Enzymatic	Mouse	MutaMouse	Liver	male	10-14	gavage	1perdayx28days	five dose plus control	28	3	12.5	mg/kg/day	7.11	replicate	Benzo[b]fluorathene	205-99-2	Schuster.2024.Environ.Sci.Technol.58.21450-21463	bbfEnzymaticMouseMutaMouseLiver	22	11
bbf	DupSeq	Enzymatic	Mouse	MutaMouse	Liver	male	10-14	gavage	1perdayx28days	five dose plus control	28	3	12.5	mg/kg/day	8.02	replicate	Benzo[b]fluorathene	205-99-2	Schuster.2024.Environ.Sci.Technol.58.21450-21463	bbfEnzymaticMouseMutaMouseLiver	22	11
bbf	DupSeq	Enzymatic	Mouse	MutaMouse	Liver	male	10-14	gavage	1perdayx28days	five dose plus control	28	3	25	mg/kg/day	9.97	replicate	Benzo[b]fluorathene	205-99-2	Schuster.2024.Environ.Sci.Technol.58.21450-21463	bbfEnzymaticMouseMutaMouseLiver	22	11
bbf	DupSeq	Enzymatic	Mouse	MutaMouse	Liver	male	10-14	gavage	1perdayx28days	five dose plus control	28	3	25	mg/kg/day	11.1	replicate	Benzo[b]fluorathene	205-99-2	Schuster.2024.Environ.Sci.Technol.58.21450-21463	bbfEnzymaticMouseMutaMouseLiver	22	11
bbf	DupSeq	Enzymatic	Mouse	MutaMouse	Liver	male	10-14	gavage	1perdayx28days	five dose plus control	28	3	25	mg/kg/day	11.4	replicate	Benzo[b]fluorathene	205-99-2	Schuster.2024.Environ.Sci.Technol.58.21450-21463	bbfEnzymaticMouseMutaMouseLiver	22	11
bbf	DupSeq	Enzymatic	Mouse	MutaMouse	Liver	male	10-14	gavage	1perdayx28days	five dose plus control	28	3	25	mg/kg/day	12	replicate	Benzo[b]fluorathene	205-99-2	Schuster.2024.Environ.Sci.Technol.58.21450-21463	bbfEnzymaticMouseMutaMouseLiver	22	11
bbf	DupSeq	Enzymatic	Mouse	MutaMouse	Liver	male	10-14	gavage	1perdayx28days	five dose plus control	28	3	50	mg/kg/day	22.1	replicate	Benzo[b]fluorathene	205-99-2	Schuster.2024.Environ.Sci.Technol.58.21450-21463	bbfEnzymaticMouseMutaMouseLiver	22	11
bbf	DupSeq	Enzymatic	Mouse	MutaMouse	Liver	male	10-14	gavage	1perdayx28days	five dose plus control	28	3	50	mg/kg/day	29	replicate	Benzo[b]fluorathene	205-99-2	Schuster.2024.Environ.Sci.Technol.58.21450-21463	bbfEnzymaticMouseMutaMouseLiver	22	11
bbf	DupSeq	Enzymatic	Mouse	MutaMouse	Liver	male	10-14	gavage	1perdayx28days	five dose plus control	28	3	50	mg/kg/day	15.4	replicate	Benzo[b]fluorathene	205-99-2	Schuster.2024.Environ.Sci.Technol.58.21450-21463	bbfEnzymaticMouseMutaMouseLiver	22	11
bbf	DupSeq	Enzymatic	Mouse	MutaMouse	Liver	male	10-14	gavage	1perdayx28days	five dose plus control	28	3	50	mg/kg/day	22.4	replicate	Benzo[b]fluorathene	205-99-2	Schuster.2024.Environ.Sci.Technol.58.21450-21463	bbfEnzymaticMouseMutaMouseLiver	22	11
bbf	DupSeq	Enzymatic	Mouse	MutaMouse	Liver	male	10-14	gavage	1perdayx28days	five dose plus control	28	3	100	mg/kg/day	31.5	replicate	Benzo[b]fluorathene	205-99-2	Schuster.2024.Environ.Sci.Technol.58.21450-21463	bbfEnzymaticMouseMutaMouseLiver	22	11
bbf	DupSeq	Enzymatic	Mouse	MutaMouse	Liver	male	10-14	gavage	1perdayx28days	five dose plus control	28	3	100	mg/kg/day	48.5	replicate	Benzo[b]fluorathene	205-99-2	Schuster.2024.Environ.Sci.Technol.58.21450-21463	bbfEnzymaticMouseMutaMouseLiver	22	11
bbf	DupSeq	Enzymatic	Mouse	MutaMouse	Liver	male	10-14	gavage	1perdayx28days	five dose plus control	28	3	100	mg/kg/day	32.1	replicate	Benzo[b]fluorathene	205-99-2	Schuster.2024.Environ.Sci.Technol.58.21450-21463	bbfEnzymaticMouseMutaMouseLiver	22	11
bbf	DupSeq	Enzymatic	Mouse	MutaMouse	Liver	male	10-14	gavage	1perdayx28days	five dose plus control	28	3	100	mg/kg/day	33	replicate	Benzo[b]fluorathene	205-99-2	Schuster.2024.Environ.Sci.Technol.58.21450-21463	bbfEnzymaticMouseMutaMouseLiver	22	11
bbf	DupSeq	Enzymatic	Mouse	MutaMouse	BM	male	10-14	gavage	1perdayx28days	five dose plus control	28	3	0	mg/kg/day	4.51	replicate	Benzo[b]fluorathene	205-99-2	Schuster.2024.Environ.Sci.Technol.58.21450-21463	bbfEnzymaticMouseMutaMouseBM	23	11
bbf	DupSeq	Enzymatic	Mouse	MutaMouse	BM	male	10-14	gavage	1perdayx28days	five dose plus control	28	3	0	mg/kg/day	3.875	replicate	Benzo[b]fluorathene	205-99-2	Schuster.2024.Environ.Sci.Technol.58.21450-21463	bbfEnzymaticMouseMutaMouseBM	23	11
bbf	DupSeq	Enzymatic	Mouse	MutaMouse	BM	male	10-14	gavage	1perdayx28days	five dose plus control	28	3	0	mg/kg/day	4.043	replicate	Benzo[b]fluorathene	205-99-2	Schuster.2024.Environ.Sci.Technol.58.21450-21463	bbfEnzymaticMouseMutaMouseBM	23	11
bbf	DupSeq	Enzymatic	Mouse	MutaMouse	BM	male	10-14	gavage	1perdayx28days	five dose plus control	28	3	0	mg/kg/day	4.089	replicate	Benzo[b]fluorathene	205-99-2	Schuster.2024.Environ.Sci.Technol.58.21450-21463	bbfEnzymaticMouseMutaMouseBM	23	11
bbf	DupSeq	Enzymatic	Mouse	MutaMouse	BM	male	10-14	gavage	1perdayx28days	five dose plus control	28	3	6.25	mg/kg/day	4.51	replicate	Benzo[b]fluorathene	205-99-2	Schuster.2024.Environ.Sci.Technol.58.21450-21463	bbfEnzymaticMouseMutaMouseBM	23	11
bbf	DupSeq	Enzymatic	Mouse	MutaMouse	BM	male	10-14	gavage	1perdayx28days	five dose plus control	28	3	6.25	mg/kg/day	9.295	replicate	Benzo[b]fluorathene	205-99-2	Schuster.2024.Environ.Sci.Technol.58.21450-21463	bbfEnzymaticMouseMutaMouseBM	23	11
bbf	DupSeq	Enzymatic	Mouse	MutaMouse	BM	male	10-14	gavage	1perdayx28days	five dose plus control	28	3	6.25	mg/kg/day	4.148	replicate	Benzo[b]fluorathene	205-99-2	Schuster.2024.Environ.Sci.Technol.58.21450-21463	bbfEnzymaticMouseMutaMouseBM	23	11
bbf	DupSeq	Enzymatic	Mouse	MutaMouse	BM	male	10-14	gavage	1perdayx28days	five dose plus control	28	3	6.25	mg/kg/day	4.63	replicate	Benzo[b]fluorathene	205-99-2	Schuster.2024.Environ.Sci.Technol.58.21450-21463	bbfEnzymaticMouseMutaMouseBM	23	11
bbf	DupSeq	Enzymatic	Mouse	MutaMouse	BM	male	10-14	gavage	1perdayx28days	five dose plus control	28	3	12.5	mg/kg/day	6.723	replicate	Benzo[b]fluorathene	205-99-2	Schuster.2024.Environ.Sci.Technol.58.21450-21463	bbfEnzymaticMouseMutaMouseBM	23	11
bbf	DupSeq	Enzymatic	Mouse	MutaMouse	BM	male	10-14	gavage	1perdayx28days	five dose plus control	28	3	12.5	mg/kg/day	9.488	replicate	Benzo[b]fluorathene	205-99-2	Schuster.2024.Environ.Sci.Technol.58.21450-21463	bbfEnzymaticMouseMutaMouseBM	23	11
bbf	DupSeq	Enzymatic	Mouse	MutaMouse	BM	male	10-14	gavage	1perdayx28days	five dose plus control	28	3	12.5	mg/kg/day	7.382	replicate	Benzo[b]fluorathene	205-99-2	Schuster.2024.Environ.Sci.Technol.58.21450-21463	bbfEnzymaticMouseMutaMouseBM	23	11
bbf	DupSeq	Enzymatic	Mouse	MutaMouse	BM	male	10-14	gavage	1perdayx28days	five dose plus control	28	3	12.5	mg/kg/day	6.577	replicate	Benzo[b]fluorathene	205-99-2	Schuster.2024.Environ.Sci.Technol.58.21450-21463	bbfEnzymaticMouseMutaMouseBM	23	11
bbf	DupSeq	Enzymatic	Mouse	MutaMouse	BM	male	10-14	gavage	1perdayx28days	five dose plus control	28	3	25	mg/kg/day	6.283	replicate	Benzo[b]fluorathene	205-99-2	Schuster.2024.Environ.Sci.Technol.58.21450-21463	bbfEnzymaticMouseMutaMouseBM	23	11
bbf	DupSeq	Enzymatic	Mouse	MutaMouse	BM	male	10-14	gavage	1perdayx28days	five dose plus control	28	3	25	mg/kg/day	8.203	replicate	Benzo[b]fluorathene	205-99-2	Schuster.2024.Environ.Sci.Technol.58.21450-21463	bbfEnzymaticMouseMutaMouseBM	23	11
bbf	DupSeq	Enzymatic	Mouse	MutaMouse	BM	male	10-14	gavage	1perdayx28days	five dose plus control	28	3	25	mg/kg/day	8.344	replicate	Benzo[b]fluorathene	205-99-2	Schuster.2024.Environ.Sci.Technol.58.21450-21463	bbfEnzymaticMouseMutaMouseBM	23	11
bbf	DupSeq	Enzymatic	Mouse	MutaMouse	BM	male	10-14	gavage	1perdayx28days	five dose plus control	28	3	25	mg/kg/day	8.88	replicate	Benzo[b]fluorathene	205-99-2	Schuster.2024.Environ.Sci.Technol.58.21450-21463	bbfEnzymaticMouseMutaMouseBM	23	11
bbf	DupSeq	Enzymatic	Mouse	MutaMouse	BM	male	10-14	gavage	1perdayx28days	five dose plus control	28	3	50	mg/kg/day	9.632	replicate	Benzo[b]fluorathene	205-99-2	Schuster.2024.Environ.Sci.Technol.58.21450-21463	bbfEnzymaticMouseMutaMouseBM	23	11
bbf	DupSeq	Enzymatic	Mouse	MutaMouse	BM	male	10-14	gavage	1perdayx28days	five dose plus control	28	3	50	mg/kg/day	12.02	replicate	Benzo[b]fluorathene	205-99-2	Schuster.2024.Environ.Sci.Technol.58.21450-21463	bbfEnzymaticMouseMutaMouseBM	23	11
bbf	DupSeq	Enzymatic	Mouse	MutaMouse	BM	male	10-14	gavage	1perdayx28days	five dose plus control	28	3	50	mg/kg/day	14.43	replicate	Benzo[b]fluorathene	205-99-2	Schuster.2024.Environ.Sci.Technol.58.21450-21463	bbfEnzymaticMouseMutaMouseBM	23	11
bbf	DupSeq	Enzymatic	Mouse	MutaMouse	BM	male	10-14	gavage	1perdayx28days	five dose plus control	28	3	50	mg/kg/day	10.61	replicate	Benzo[b]fluorathene	205-99-2	Schuster.2024.Environ.Sci.Technol.58.21450-21463	bbfEnzymaticMouseMutaMouseBM	23	11
bbf	DupSeq	Enzymatic	Mouse	MutaMouse	BM	male	10-14	gavage	1perdayx28days	five dose plus control	28	3	100	mg/kg/day	16.63	replicate	Benzo[b]fluorathene	205-99-2	Schuster.2024.Environ.Sci.Technol.58.21450-21463	bbfEnzymaticMouseMutaMouseBM	23	11
bbf	DupSeq	Enzymatic	Mouse	MutaMouse	BM	male	10-14	gavage	1perdayx28days	five dose plus control	28	3	100	mg/kg/day	15.91	replicate	Benzo[b]fluorathene	205-99-2	Schuster.2024.Environ.Sci.Technol.58.21450-21463	bbfEnzymaticMouseMutaMouseBM	23	11
bbf	DupSeq	Enzymatic	Mouse	MutaMouse	BM	male	10-14	gavage	1perdayx28days	five dose plus control	28	3	100	mg/kg/day	13.05	replicate	Benzo[b]fluorathene	205-99-2	Schuster.2024.Environ.Sci.Technol.58.21450-21463	bbfEnzymaticMouseMutaMouseBM	23	11
bbf	DupSeq	Enzymatic	Mouse	MutaMouse	BM	male	10-14	gavage	1perdayx28days	five dose plus control	28	3	100	mg/kg/day	13.46	replicate	Benzo[b]fluorathene	205-99-2	Schuster.2024.Environ.Sci.Technol.58.21450-21463	bbfEnzymaticMouseMutaMouseBM	23	11
bbf	DupSeq	Enzymatic	Mouse	MutaMouse	Liver	male	10-14	gavage	1perdayx90days	five dose plus control	90	1	0	mg/kg/day	2.93	replicate	Benzo[b]fluorathene	205-99-2	Schuster et al, unpublished	bbfEnzymaticMouseMutaMouseLiver	24	12
bbf	DupSeq	Enzymatic	Mouse	MutaMouse	Liver	male	10-14	gavage	1perdayx90days	five dose plus control	90	1	0	mg/kg/day	5.68	replicate	Benzo[b]fluorathene	205-99-2	Schuster et al, unpublished	bbfEnzymaticMouseMutaMouseLiver	24	12
bbf	DupSeq	Enzymatic	Mouse	MutaMouse	Liver	male	10-14	gavage	1perdayx90days	five dose plus control	90	1	0	mg/kg/day	6.22	replicate	Benzo[b]fluorathene	205-99-2	Schuster et al, unpublished	bbfEnzymaticMouseMutaMouseLiver	24	12
bbf	DupSeq	Enzymatic	Mouse	MutaMouse	Liver	male	10-14	gavage	1perdayx90days	five dose plus control	90	1	0	mg/kg/day	5.16	replicate	Benzo[b]fluorathene	205-99-2	Schuster et al, unpublished	bbfEnzymaticMouseMutaMouseLiver	24	12
bbf	DupSeq	Enzymatic	Mouse	MutaMouse	Liver	male	10-14	gavage	1perdayx90days	five dose plus control	90	1	3.125	mg/kg/day	8.47	replicate	Benzo[b]fluorathene	205-99-2	Schuster et al, unpublished	bbfEnzymaticMouseMutaMouseLiver	24	12
bbf	DupSeq	Enzymatic	Mouse	MutaMouse	Liver	male	10-14	gavage	1perdayx90days	five dose plus control	90	1	3.125	mg/kg/day	4.97	replicate	Benzo[b]fluorathene	205-99-2	Schuster et al, unpublished	bbfEnzymaticMouseMutaMouseLiver	24	12
bbf	DupSeq	Enzymatic	Mouse	MutaMouse	Liver	male	10-14	gavage	1perdayx90days	five dose plus control	90	1	3.125	mg/kg/day	5.41	replicate	Benzo[b]fluorathene	205-99-2	Schuster et al, unpublished	bbfEnzymaticMouseMutaMouseLiver	24	12
bbf	DupSeq	Enzymatic	Mouse	MutaMouse	Liver	male	10-14	gavage	1perdayx90days	five dose plus control	90	1	3.125	mg/kg/day	5.69	replicate	Benzo[b]fluorathene	205-99-2	Schuster et al, unpublished	bbfEnzymaticMouseMutaMouseLiver	24	12
bbf	DupSeq	Enzymatic	Mouse	MutaMouse	Liver	male	10-14	gavage	1perdayx90days	five dose plus control	90	1	6.25	mg/kg/day	8.36	replicate	Benzo[b]fluorathene	205-99-2	Schuster et al, unpublished	bbfEnzymaticMouseMutaMouseLiver	24	12
bbf	DupSeq	Enzymatic	Mouse	MutaMouse	Liver	male	10-14	gavage	1perdayx90days	five dose plus control	90	1	6.25	mg/kg/day	10.4	replicate	Benzo[b]fluorathene	205-99-2	Schuster et al, unpublished	bbfEnzymaticMouseMutaMouseLiver	24	12
bbf	DupSeq	Enzymatic	Mouse	MutaMouse	Liver	male	10-14	gavage	1perdayx90days	five dose plus control	90	1	6.25	mg/kg/day	13.9	replicate	Benzo[b]fluorathene	205-99-2	Schuster et al, unpublished	bbfEnzymaticMouseMutaMouseLiver	24	12
bbf	DupSeq	Enzymatic	Mouse	MutaMouse	Liver	male	10-14	gavage	1perdayx90days	five dose plus control	90	1	6.25	mg/kg/day	7.58	replicate	Benzo[b]fluorathene	205-99-2	Schuster et al, unpublished	bbfEnzymaticMouseMutaMouseLiver	24	12
bbf	DupSeq	Enzymatic	Mouse	MutaMouse	Liver	male	10-14	gavage	1perdayx90days	five dose plus control	90	1	12.5	mg/kg/day	14.2	replicate	Benzo[b]fluorathene	205-99-2	Schuster et al, unpublished	bbfEnzymaticMouseMutaMouseLiver	24	12
bbf	DupSeq	Enzymatic	Mouse	MutaMouse	Liver	male	10-14	gavage	1perdayx90days	five dose plus control	90	1	12.5	mg/kg/day	17.6	replicate	Benzo[b]fluorathene	205-99-2	Schuster et al, unpublished	bbfEnzymaticMouseMutaMouseLiver	24	12
bbf	DupSeq	Enzymatic	Mouse	MutaMouse	Liver	male	10-14	gavage	1perdayx90days	five dose plus control	90	1	12.5	mg/kg/day	12.6	replicate	Benzo[b]fluorathene	205-99-2	Schuster et al, unpublished	bbfEnzymaticMouseMutaMouseLiver	24	12
bbf	DupSeq	Enzymatic	Mouse	MutaMouse	Liver	male	10-14	gavage	1perdayx90days	five dose plus control	90	1	12.5	mg/kg/day	17.6	replicate	Benzo[b]fluorathene	205-99-2	Schuster et al, unpublished	bbfEnzymaticMouseMutaMouseLiver	24	12
bbf	DupSeq	Enzymatic	Mouse	MutaMouse	Liver	male	10-14	gavage	1perdayx90days	five dose plus control	90	1	25	mg/kg/day	36.3	replicate	Benzo[b]fluorathene	205-99-2	Schuster et al, unpublished	bbfEnzymaticMouseMutaMouseLiver	24	12
bbf	DupSeq	Enzymatic	Mouse	MutaMouse	Liver	male	10-14	gavage	1perdayx90days	five dose plus control	90	1	25	mg/kg/day	37.2	replicate	Benzo[b]fluorathene	205-99-2	Schuster et al, unpublished	bbfEnzymaticMouseMutaMouseLiver	24	12
bbf	DupSeq	Enzymatic	Mouse	MutaMouse	Liver	male	10-14	gavage	1perdayx90days	five dose plus control	90	1	25	mg/kg/day	41.9	replicate	Benzo[b]fluorathene	205-99-2	Schuster et al, unpublished	bbfEnzymaticMouseMutaMouseLiver	24	12
bbf	DupSeq	Enzymatic	Mouse	MutaMouse	Liver	male	10-14	gavage	1perdayx90days	five dose plus control	90	1	25	mg/kg/day	52.5	replicate	Benzo[b]fluorathene	205-99-2	Schuster et al, unpublished	bbfEnzymaticMouseMutaMouseLiver	24	12
bbf	DupSeq	Enzymatic	Mouse	MutaMouse	Liver	male	10-14	gavage	1perdayx90days	five dose plus control	90	1	50	mg/kg/day	122	replicate	Benzo[b]fluorathene	205-99-2	Schuster et al, unpublished	bbfEnzymaticMouseMutaMouseLiver	24	12
bbf	DupSeq	Enzymatic	Mouse	MutaMouse	Liver	male	10-14	gavage	1perdayx90days	five dose plus control	90	1	50	mg/kg/day	77.6	replicate	Benzo[b]fluorathene	205-99-2	Schuster et al, unpublished	bbfEnzymaticMouseMutaMouseLiver	24	12
bbf	DupSeq	Enzymatic	Mouse	MutaMouse	Liver	male	10-14	gavage	1perdayx90days	five dose plus control	90	1	50	mg/kg/day	83.7	replicate	Benzo[b]fluorathene	205-99-2	Schuster et al, unpublished	bbfEnzymaticMouseMutaMouseLiver	24	12
bbf	DupSeq	Enzymatic	Mouse	MutaMouse	Liver	male	10-14	gavage	1perdayx90days	five dose plus control	90	1	50	mg/kg/day	66.2	replicate	Benzo[b]fluorathene	205-99-2	Schuster et al, unpublished	bbfEnzymaticMouseMutaMouseLiver	24	12
bbf	DupSeq	Enzymatic	Mouse	MutaMouse	BM	male	10-14	gavage	1perdayx90days	five dose plus control	90	1	0	mg/kg/day	2.82	replicate	Benzo[b]fluorathene	205-99-2	Schuster et al, unpublished	bbfEnzymaticMouseMutaMouseBM	25	12
bbf	DupSeq	Enzymatic	Mouse	MutaMouse	BM	male	10-14	gavage	1perdayx90days	five dose plus control	90	1	0	mg/kg/day	5.71	replicate	Benzo[b]fluorathene	205-99-2	Schuster et al, unpublished	bbfEnzymaticMouseMutaMouseBM	25	12
bbf	DupSeq	Enzymatic	Mouse	MutaMouse	BM	male	10-14	gavage	1perdayx90days	five dose plus control	90	1	0	mg/kg/day	2.57	replicate	Benzo[b]fluorathene	205-99-2	Schuster et al, unpublished	bbfEnzymaticMouseMutaMouseBM	25	12
bbf	DupSeq	Enzymatic	Mouse	MutaMouse	BM	male	10-14	gavage	1perdayx90days	five dose plus control	90	1	0	mg/kg/day	4.32	replicate	Benzo[b]fluorathene	205-99-2	Schuster et al, unpublished	bbfEnzymaticMouseMutaMouseBM	25	12
bbf	DupSeq	Enzymatic	Mouse	MutaMouse	BM	male	10-14	gavage	1perdayx90days	five dose plus control	90	1	3.125	mg/kg/day	6.44	replicate	Benzo[b]fluorathene	205-99-2	Schuster et al, unpublished	bbfEnzymaticMouseMutaMouseBM	25	12
bbf	DupSeq	Enzymatic	Mouse	MutaMouse	BM	male	10-14	gavage	1perdayx90days	five dose plus control	90	1	3.125	mg/kg/day	6.19	replicate	Benzo[b]fluorathene	205-99-2	Schuster et al, unpublished	bbfEnzymaticMouseMutaMouseBM	25	12
bbf	DupSeq	Enzymatic	Mouse	MutaMouse	BM	male	10-14	gavage	1perdayx90days	five dose plus control	90	1	3.125	mg/kg/day	4.28	replicate	Benzo[b]fluorathene	205-99-2	Schuster et al, unpublished	bbfEnzymaticMouseMutaMouseBM	25	12
bbf	DupSeq	Enzymatic	Mouse	MutaMouse	BM	male	10-14	gavage	1perdayx90days	five dose plus control	90	1	3.125	mg/kg/day	3.75	replicate	Benzo[b]fluorathene	205-99-2	Schuster et al, unpublished	bbfEnzymaticMouseMutaMouseBM	25	12
bbf	DupSeq	Enzymatic	Mouse	MutaMouse	BM	male	10-14	gavage	1perdayx90days	five dose plus control	90	1	6.25	mg/kg/day	6.91	replicate	Benzo[b]fluorathene	205-99-2	Schuster et al, unpublished	bbfEnzymaticMouseMutaMouseBM	25	12
bbf	DupSeq	Enzymatic	Mouse	MutaMouse	BM	male	10-14	gavage	1perdayx90days	five dose plus control	90	1	6.25	mg/kg/day	5.47	replicate	Benzo[b]fluorathene	205-99-2	Schuster et al, unpublished	bbfEnzymaticMouseMutaMouseBM	25	12
bbf	DupSeq	Enzymatic	Mouse	MutaMouse	BM	male	10-14	gavage	1perdayx90days	five dose plus control	90	1	6.25	mg/kg/day	10.1	replicate	Benzo[b]fluorathene	205-99-2	Schuster et al, unpublished	bbfEnzymaticMouseMutaMouseBM	25	12
bbf	DupSeq	Enzymatic	Mouse	MutaMouse	BM	male	10-14	gavage	1perdayx90days	five dose plus control	90	1	6.25	mg/kg/day	7.33	replicate	Benzo[b]fluorathene	205-99-2	Schuster et al, unpublished	bbfEnzymaticMouseMutaMouseBM	25	12
bbf	DupSeq	Enzymatic	Mouse	MutaMouse	BM	male	10-14	gavage	1perdayx90days	five dose plus control	90	1	12.5	mg/kg/day	9.53	replicate	Benzo[b]fluorathene	205-99-2	Schuster et al, unpublished	bbfEnzymaticMouseMutaMouseBM	25	12
bbf	DupSeq	Enzymatic	Mouse	MutaMouse	BM	male	10-14	gavage	1perdayx90days	five dose plus control	90	1	12.5	mg/kg/day	14.2	replicate	Benzo[b]fluorathene	205-99-2	Schuster et al, unpublished	bbfEnzymaticMouseMutaMouseBM	25	12
bbf	DupSeq	Enzymatic	Mouse	MutaMouse	BM	male	10-14	gavage	1perdayx90days	five dose plus control	90	1	12.5	mg/kg/day	9.97	replicate	Benzo[b]fluorathene	205-99-2	Schuster et al, unpublished	bbfEnzymaticMouseMutaMouseBM	25	12
bbf	DupSeq	Enzymatic	Mouse	MutaMouse	BM	male	10-14	gavage	1perdayx90days	five dose plus control	90	1	12.5	mg/kg/day	14.2	replicate	Benzo[b]fluorathene	205-99-2	Schuster et al, unpublished	bbfEnzymaticMouseMutaMouseBM	25	12
bbf	DupSeq	Enzymatic	Mouse	MutaMouse	BM	male	10-14	gavage	1perdayx90days	five dose plus control	90	1	25	mg/kg/day	13.2	replicate	Benzo[b]fluorathene	205-99-2	Schuster et al, unpublished	bbfEnzymaticMouseMutaMouseBM	25	12
bbf	DupSeq	Enzymatic	Mouse	MutaMouse	BM	male	10-14	gavage	1perdayx90days	five dose plus control	90	1	25	mg/kg/day	14.2	replicate	Benzo[b]fluorathene	205-99-2	Schuster et al, unpublished	bbfEnzymaticMouseMutaMouseBM	25	12
bbf	DupSeq	Enzymatic	Mouse	MutaMouse	BM	male	10-14	gavage	1perdayx90days	five dose plus control	90	1	25	mg/kg/day	14.3	replicate	Benzo[b]fluorathene	205-99-2	Schuster et al, unpublished	bbfEnzymaticMouseMutaMouseBM	25	12
bbf	DupSeq	Enzymatic	Mouse	MutaMouse	BM	male	10-14	gavage	1perdayx90days	five dose plus control	90	1	25	mg/kg/day	14.4	replicate	Benzo[b]fluorathene	205-99-2	Schuster et al, unpublished	bbfEnzymaticMouseMutaMouseBM	25	12
bbf	DupSeq	Enzymatic	Mouse	MutaMouse	BM	male	10-14	gavage	1perdayx90days	five dose plus control	90	1	50	mg/kg/day	21.4	replicate	Benzo[b]fluorathene	205-99-2	Schuster et al, unpublished	bbfEnzymaticMouseMutaMouseBM	25	12
bbf	DupSeq	Enzymatic	Mouse	MutaMouse	BM	male	10-14	gavage	1perdayx90days	five dose plus control	90	1	50	mg/kg/day	16.5	replicate	Benzo[b]fluorathene	205-99-2	Schuster et al, unpublished	bbfEnzymaticMouseMutaMouseBM	25	12
bbf	DupSeq	Enzymatic	Mouse	MutaMouse	BM	male	10-14	gavage	1perdayx90days	five dose plus control	90	1	50	mg/kg/day	19.2	replicate	Benzo[b]fluorathene	205-99-2	Schuster et al, unpublished	bbfEnzymaticMouseMutaMouseBM	25	12
bbf	DupSeq	Enzymatic	Mouse	MutaMouse	BM	male	10-14	gavage	1perdayx90days	five dose plus control	90	1	50	mg/kg/day	16.5	replicate	Benzo[b]fluorathene	205-99-2	Schuster et al, unpublished	bbfEnzymaticMouseMutaMouseBM	25	12
bbf	DupSeq	Enzymatic	Mouse	MutaMouse	Liver	male	10-14	gavage	1perdayx180days	five dose plus control	180	1	0	mg/kg/day	6.05	replicate	Benzo[b]fluorathene	205-99-2	Schuster et al, unpublished	bbfEnzymaticMouseMutaMouseLiver	26	12
bbf	DupSeq	Enzymatic	Mouse	MutaMouse	Liver	male	10-14	gavage	1perdayx180days	five dose plus control	180	1	0	mg/kg/day	4.77	replicate	Benzo[b]fluorathene	205-99-2	Schuster et al, unpublished	bbfEnzymaticMouseMutaMouseLiver	26	12
bbf	DupSeq	Enzymatic	Mouse	MutaMouse	Liver	male	10-14	gavage	1perdayx180days	five dose plus control	180	1	0	mg/kg/day	5.08	replicate	Benzo[b]fluorathene	205-99-2	Schuster et al, unpublished	bbfEnzymaticMouseMutaMouseLiver	26	12
bbf	DupSeq	Enzymatic	Mouse	MutaMouse	Liver	male	10-14	gavage	1perdayx180days	five dose plus control	180	1	0	mg/kg/day	7.86	replicate	Benzo[b]fluorathene	205-99-2	Schuster et al, unpublished	bbfEnzymaticMouseMutaMouseLiver	26	12
bbf	DupSeq	Enzymatic	Mouse	MutaMouse	Liver	male	10-14	gavage	1perdayx180days	five dose plus control	180	1	1.56	mg/kg/day	7.41	replicate	Benzo[b]fluorathene	205-99-2	Schuster et al, unpublished	bbfEnzymaticMouseMutaMouseLiver	26	12
bbf	DupSeq	Enzymatic	Mouse	MutaMouse	Liver	male	10-14	gavage	1perdayx180days	five dose plus control	180	1	1.56	mg/kg/day	5.78	replicate	Benzo[b]fluorathene	205-99-2	Schuster et al, unpublished	bbfEnzymaticMouseMutaMouseLiver	26	12
bbf	DupSeq	Enzymatic	Mouse	MutaMouse	Liver	male	10-14	gavage	1perdayx180days	five dose plus control	180	1	1.56	mg/kg/day	6.92	replicate	Benzo[b]fluorathene	205-99-2	Schuster et al, unpublished	bbfEnzymaticMouseMutaMouseLiver	26	12
bbf	DupSeq	Enzymatic	Mouse	MutaMouse	Liver	male	10-14	gavage	1perdayx180days	five dose plus control	180	1	1.56	mg/kg/day	5.65	replicate	Benzo[b]fluorathene	205-99-2	Schuster et al, unpublished	bbfEnzymaticMouseMutaMouseLiver	26	12
bbf	DupSeq	Enzymatic	Mouse	MutaMouse	Liver	male	10-14	gavage	1perdayx180days	five dose plus control	180	1	3.125	mg/kg/day	6.04	replicate	Benzo[b]fluorathene	205-99-2	Schuster et al, unpublished	bbfEnzymaticMouseMutaMouseLiver	26	12
bbf	DupSeq	Enzymatic	Mouse	MutaMouse	Liver	male	10-14	gavage	1perdayx180days	five dose plus control	180	1	3.125	mg/kg/day	6.95	replicate	Benzo[b]fluorathene	205-99-2	Schuster et al, unpublished	bbfEnzymaticMouseMutaMouseLiver	26	12
bbf	DupSeq	Enzymatic	Mouse	MutaMouse	Liver	male	10-14	gavage	1perdayx180days	five dose plus control	180	1	3.125	mg/kg/day	7.96	replicate	Benzo[b]fluorathene	205-99-2	Schuster et al, unpublished	bbfEnzymaticMouseMutaMouseLiver	26	12
bbf	DupSeq	Enzymatic	Mouse	MutaMouse	Liver	male	10-14	gavage	1perdayx180days	five dose plus control	180	1	3.125	mg/kg/day	6.41	replicate	Benzo[b]fluorathene	205-99-2	Schuster et al, unpublished	bbfEnzymaticMouseMutaMouseLiver	26	12
bbf	DupSeq	Enzymatic	Mouse	MutaMouse	Liver	male	10-14	gavage	1perdayx180days	five dose plus control	180	1	6.25	mg/kg/day	14.9	replicate	Benzo[b]fluorathene	205-99-2	Schuster et al, unpublished	bbfEnzymaticMouseMutaMouseLiver	26	12
bbf	DupSeq	Enzymatic	Mouse	MutaMouse	Liver	male	10-14	gavage	1perdayx180days	five dose plus control	180	1	6.25	mg/kg/day	12.5	replicate	Benzo[b]fluorathene	205-99-2	Schuster et al, unpublished	bbfEnzymaticMouseMutaMouseLiver	26	12
bbf	DupSeq	Enzymatic	Mouse	MutaMouse	Liver	male	10-14	gavage	1perdayx180days	five dose plus control	180	1	6.25	mg/kg/day	16	replicate	Benzo[b]fluorathene	205-99-2	Schuster et al, unpublished	bbfEnzymaticMouseMutaMouseLiver	26	12
bbf	DupSeq	Enzymatic	Mouse	MutaMouse	Liver	male	10-14	gavage	1perdayx180days	five dose plus control	180	1	6.25	mg/kg/day	14	replicate	Benzo[b]fluorathene	205-99-2	Schuster et al, unpublished	bbfEnzymaticMouseMutaMouseLiver	26	12
bbf	DupSeq	Enzymatic	Mouse	MutaMouse	Liver	male	10-14	gavage	1perdayx180days	five dose plus control	180	1	12.5	mg/kg/day	39.9	replicate	Benzo[b]fluorathene	205-99-2	Schuster et al, unpublished	bbfEnzymaticMouseMutaMouseLiver	26	12
bbf	DupSeq	Enzymatic	Mouse	MutaMouse	Liver	male	10-14	gavage	1perdayx180days	five dose plus control	180	1	12.5	mg/kg/day	35.6	replicate	Benzo[b]fluorathene	205-99-2	Schuster et al, unpublished	bbfEnzymaticMouseMutaMouseLiver	26	12
bbf	DupSeq	Enzymatic	Mouse	MutaMouse	Liver	male	10-14	gavage	1perdayx180days	five dose plus control	180	1	12.5	mg/kg/day	50.1	replicate	Benzo[b]fluorathene	205-99-2	Schuster et al, unpublished	bbfEnzymaticMouseMutaMouseLiver	26	12
bbf	DupSeq	Enzymatic	Mouse	MutaMouse	Liver	male	10-14	gavage	1perdayx180days	five dose plus control	180	1	12.5	mg/kg/day	36.8	replicate	Benzo[b]fluorathene	205-99-2	Schuster et al, unpublished	bbfEnzymaticMouseMutaMouseLiver	26	12
bbf	DupSeq	Enzymatic	Mouse	MutaMouse	Liver	male	10-14	gavage	1perdayx180days	five dose plus control	180	1	25	mg/kg/day	108	replicate	Benzo[b]fluorathene	205-99-2	Schuster et al, unpublished	bbfEnzymaticMouseMutaMouseLiver	26	12
bbf	DupSeq	Enzymatic	Mouse	MutaMouse	Liver	male	10-14	gavage	1perdayx180days	five dose plus control	180	1	25	mg/kg/day	107	replicate	Benzo[b]fluorathene	205-99-2	Schuster et al, unpublished	bbfEnzymaticMouseMutaMouseLiver	26	12
bbf	DupSeq	Enzymatic	Mouse	MutaMouse	Liver	male	10-14	gavage	1perdayx180days	five dose plus control	180	1	25	mg/kg/day	80.2	replicate	Benzo[b]fluorathene	205-99-2	Schuster et al, unpublished	bbfEnzymaticMouseMutaMouseLiver	26	12
bbf	DupSeq	Enzymatic	Mouse	MutaMouse	Liver	male	10-14	gavage	1perdayx180days	five dose plus control	180	1	25	mg/kg/day	87.9	replicate	Benzo[b]fluorathene	205-99-2	Schuster et al, unpublished	bbfEnzymaticMouseMutaMouseLiver	26	12
bbf	DupSeq	Enzymatic	Mouse	MutaMouse	BM	male	10-14	gavage	1perdayx180days	five dose plus control	180	1	0	mg/kg/day	4.12	replicate	Benzo[b]fluorathene	205-99-2	Schuster et al, unpublished	bbfEnzymaticMouseMutaMouseBM	27	12
bbf	DupSeq	Enzymatic	Mouse	MutaMouse	BM	male	10-14	gavage	1perdayx180days	five dose plus control	180	1	0	mg/kg/day	4.63	replicate	Benzo[b]fluorathene	205-99-2	Schuster et al, unpublished	bbfEnzymaticMouseMutaMouseBM	27	12
bbf	DupSeq	Enzymatic	Mouse	MutaMouse	BM	male	10-14	gavage	1perdayx180days	five dose plus control	180	1	0	mg/kg/day	3.28	replicate	Benzo[b]fluorathene	205-99-2	Schuster et al, unpublished	bbfEnzymaticMouseMutaMouseBM	27	12
bbf	DupSeq	Enzymatic	Mouse	MutaMouse	BM	male	10-14	gavage	1perdayx180days	five dose plus control	180	1	0	mg/kg/day	4.63	replicate	Benzo[b]fluorathene	205-99-2	Schuster et al, unpublished	bbfEnzymaticMouseMutaMouseBM	27	12
bbf	DupSeq	Enzymatic	Mouse	MutaMouse	BM	male	10-14	gavage	1perdayx180days	five dose plus control	180	1	1.56	mg/kg/day	4.96	replicate	Benzo[b]fluorathene	205-99-2	Schuster et al, unpublished	bbfEnzymaticMouseMutaMouseBM	27	12
bbf	DupSeq	Enzymatic	Mouse	MutaMouse	BM	male	10-14	gavage	1perdayx180days	five dose plus control	180	1	1.56	mg/kg/day	4.03	replicate	Benzo[b]fluorathene	205-99-2	Schuster et al, unpublished	bbfEnzymaticMouseMutaMouseBM	27	12
bbf	DupSeq	Enzymatic	Mouse	MutaMouse	BM	male	10-14	gavage	1perdayx180days	five dose plus control	180	1	1.56	mg/kg/day	5.34	replicate	Benzo[b]fluorathene	205-99-2	Schuster et al, unpublished	bbfEnzymaticMouseMutaMouseBM	27	12
bbf	DupSeq	Enzymatic	Mouse	MutaMouse	BM	male	10-14	gavage	1perdayx180days	five dose plus control	180	1	1.56	mg/kg/day	5.26	replicate	Benzo[b]fluorathene	205-99-2	Schuster et al, unpublished	bbfEnzymaticMouseMutaMouseBM	27	12
bbf	DupSeq	Enzymatic	Mouse	MutaMouse	BM	male	10-14	gavage	1perdayx180days	five dose plus control	180	1	3.125	mg/kg/day	6.29	replicate	Benzo[b]fluorathene	205-99-2	Schuster et al, unpublished	bbfEnzymaticMouseMutaMouseBM	27	12
bbf	DupSeq	Enzymatic	Mouse	MutaMouse	BM	male	10-14	gavage	1perdayx180days	five dose plus control	180	1	3.125	mg/kg/day	5.86	replicate	Benzo[b]fluorathene	205-99-2	Schuster et al, unpublished	bbfEnzymaticMouseMutaMouseBM	27	12
bbf	DupSeq	Enzymatic	Mouse	MutaMouse	BM	male	10-14	gavage	1perdayx180days	five dose plus control	180	1	3.125	mg/kg/day	7.42	replicate	Benzo[b]fluorathene	205-99-2	Schuster et al, unpublished	bbfEnzymaticMouseMutaMouseBM	27	12
bbf	DupSeq	Enzymatic	Mouse	MutaMouse	BM	male	10-14	gavage	1perdayx180days	five dose plus control	180	1	3.125	mg/kg/day	6.05	replicate	Benzo[b]fluorathene	205-99-2	Schuster et al, unpublished	bbfEnzymaticMouseMutaMouseBM	27	12
bbf	DupSeq	Enzymatic	Mouse	MutaMouse	BM	male	10-14	gavage	1perdayx180days	five dose plus control	180	1	6.25	mg/kg/day	8.29	replicate	Benzo[b]fluorathene	205-99-2	Schuster et al, unpublished	bbfEnzymaticMouseMutaMouseBM	27	12
bbf	DupSeq	Enzymatic	Mouse	MutaMouse	BM	male	10-14	gavage	1perdayx180days	five dose plus control	180	1	6.25	mg/kg/day	10.2	replicate	Benzo[b]fluorathene	205-99-2	Schuster et al, unpublished	bbfEnzymaticMouseMutaMouseBM	27	12
bbf	DupSeq	Enzymatic	Mouse	MutaMouse	BM	male	10-14	gavage	1perdayx180days	five dose plus control	180	1	6.25	mg/kg/day	9.11	replicate	Benzo[b]fluorathene	205-99-2	Schuster et al, unpublished	bbfEnzymaticMouseMutaMouseBM	27	12
bbf	DupSeq	Enzymatic	Mouse	MutaMouse	BM	male	10-14	gavage	1perdayx180days	five dose plus control	180	1	6.25	mg/kg/day	10.8	replicate	Benzo[b]fluorathene	205-99-2	Schuster et al, unpublished	bbfEnzymaticMouseMutaMouseBM	27	12
bbf	DupSeq	Enzymatic	Mouse	MutaMouse	BM	male	10-14	gavage	1perdayx180days	five dose plus control	180	1	12.5	mg/kg/day	14.8	replicate	Benzo[b]fluorathene	205-99-2	Schuster et al, unpublished	bbfEnzymaticMouseMutaMouseBM	27	12
bbf	DupSeq	Enzymatic	Mouse	MutaMouse	BM	male	10-14	gavage	1perdayx180days	five dose plus control	180	1	12.5	mg/kg/day	13.2	replicate	Benzo[b]fluorathene	205-99-2	Schuster et al, unpublished	bbfEnzymaticMouseMutaMouseBM	27	12
bbf	DupSeq	Enzymatic	Mouse	MutaMouse	BM	male	10-14	gavage	1perdayx180days	five dose plus control	180	1	12.5	mg/kg/day	16.4	replicate	Benzo[b]fluorathene	205-99-2	Schuster et al, unpublished	bbfEnzymaticMouseMutaMouseBM	27	12
bbf	DupSeq	Enzymatic	Mouse	MutaMouse	BM	male	10-14	gavage	1perdayx180days	five dose plus control	180	1	12.5	mg/kg/day	17.1	replicate	Benzo[b]fluorathene	205-99-2	Schuster et al, unpublished	bbfEnzymaticMouseMutaMouseBM	27	12
bbf	DupSeq	Enzymatic	Mouse	MutaMouse	BM	male	10-14	gavage	1perdayx180days	five dose plus control	180	1	25	mg/kg/day	20.9	replicate	Benzo[b]fluorathene	205-99-2	Schuster et al, unpublished	bbfEnzymaticMouseMutaMouseBM	27	12
bbf	DupSeq	Enzymatic	Mouse	MutaMouse	BM	male	10-14	gavage	1perdayx180days	five dose plus control	180	1	25	mg/kg/day	21.6	replicate	Benzo[b]fluorathene	205-99-2	Schuster et al, unpublished	bbfEnzymaticMouseMutaMouseBM	27	12
bbf	DupSeq	Enzymatic	Mouse	MutaMouse	BM	male	10-14	gavage	1perdayx180days	five dose plus control	180	1	25	mg/kg/day	17.2	replicate	Benzo[b]fluorathene	205-99-2	Schuster et al, unpublished	bbfEnzymaticMouseMutaMouseBM	27	12
bbf	DupSeq	Enzymatic	Mouse	MutaMouse	BM	male	10-14	gavage	1perdayx180days	five dose plus control	180	1	25	mg/kg/day	18.2	replicate	Benzo[b]fluorathene	205-99-2	Schuster et al, unpublished	bbfEnzymaticMouseMutaMouseBM	27	12
bbf	DupSeq	Enzymatic	Mouse	MutaMouse	BM	male	10-14	gavage	1perdayx28days	six dose plus control	28	3	0	mg/kg/day	13	replicate	Benzo[b]fluorathene	205-99-2	Schuster et al, unpublished	bbfEnzymaticMouseMutaMouseBM	28	12
bbf	DupSeq	Enzymatic	Mouse	MutaMouse	BM	male	10-14	gavage	1perdayx28days	six dose plus control	28	3	0	mg/kg/day	21	replicate	Benzo[b]fluorathene	205-99-2	Schuster et al, unpublished	bbfEnzymaticMouseMutaMouseBM	28	12
bbf	DupSeq	Enzymatic	Mouse	MutaMouse	BM	male	10-14	gavage	1perdayx28days	six dose plus control	28	3	0	mg/kg/day	24.3	replicate	Benzo[b]fluorathene	205-99-2	Schuster et al, unpublished	bbfEnzymaticMouseMutaMouseBM	28	12
bbf	DupSeq	Enzymatic	Mouse	MutaMouse	BM	male	10-14	gavage	1perdayx28days	six dose plus control	28	3	0	mg/kg/day	16.4	replicate	Benzo[b]fluorathene	205-99-2	Schuster et al, unpublished	bbfEnzymaticMouseMutaMouseBM	28	12
bbf	DupSeq	Enzymatic	Mouse	MutaMouse	BM	male	10-14	gavage	1perdayx28days	six dose plus control	28	3	6.25	mg/kg/day	21.3	replicate	Benzo[b]fluorathene	205-99-2	Schuster et al, unpublished	bbfEnzymaticMouseMutaMouseBM	28	12
bbf	DupSeq	Enzymatic	Mouse	MutaMouse	BM	male	10-14	gavage	1perdayx28days	six dose plus control	28	3	6.25	mg/kg/day	18.3	replicate	Benzo[b]fluorathene	205-99-2	Schuster et al, unpublished	bbfEnzymaticMouseMutaMouseBM	28	12
bbf	DupSeq	Enzymatic	Mouse	MutaMouse	BM	male	10-14	gavage	1perdayx28days	six dose plus control	28	3	6.25	mg/kg/day	19.3	replicate	Benzo[b]fluorathene	205-99-2	Schuster et al, unpublished	bbfEnzymaticMouseMutaMouseBM	28	12
bbf	DupSeq	Enzymatic	Mouse	MutaMouse	BM	male	10-14	gavage	1perdayx28days	six dose plus control	28	3	6.25	mg/kg/day	18.1	replicate	Benzo[b]fluorathene	205-99-2	Schuster et al, unpublished	bbfEnzymaticMouseMutaMouseBM	28	12
bbf	DupSeq	Enzymatic	Mouse	MutaMouse	BM	male	10-14	gavage	1perdayx28days	six dose plus control	28	3	12.5	mg/kg/day	27	replicate	Benzo[b]fluorathene	205-99-2	Schuster et al, unpublished	bbfEnzymaticMouseMutaMouseBM	28	12
bbf	DupSeq	Enzymatic	Mouse	MutaMouse	BM	male	10-14	gavage	1perdayx28days	six dose plus control	28	3	12.5	mg/kg/day	28.8	replicate	Benzo[b]fluorathene	205-99-2	Schuster et al, unpublished	bbfEnzymaticMouseMutaMouseBM	28	12
bbf	DupSeq	Enzymatic	Mouse	MutaMouse	BM	male	10-14	gavage	1perdayx28days	six dose plus control	28	3	12.5	mg/kg/day	23.2	replicate	Benzo[b]fluorathene	205-99-2	Schuster et al, unpublished	bbfEnzymaticMouseMutaMouseBM	28	12
bbf	DupSeq	Enzymatic	Mouse	MutaMouse	BM	male	10-14	gavage	1perdayx28days	six dose plus control	28	3	12.5	mg/kg/day	32.5	replicate	Benzo[b]fluorathene	205-99-2	Schuster et al, unpublished	bbfEnzymaticMouseMutaMouseBM	28	12
bbf	DupSeq	Enzymatic	Mouse	MutaMouse	BM	male	10-14	gavage	1perdayx28days	six dose plus control	28	3	25	mg/kg/day	32.7	replicate	Benzo[b]fluorathene	205-99-2	Schuster et al, unpublished	bbfEnzymaticMouseMutaMouseBM	28	12
bbf	DupSeq	Enzymatic	Mouse	MutaMouse	BM	male	10-14	gavage	1perdayx28days	six dose plus control	28	3	25	mg/kg/day	22.6	replicate	Benzo[b]fluorathene	205-99-2	Schuster et al, unpublished	bbfEnzymaticMouseMutaMouseBM	28	12
bbf	DupSeq	Enzymatic	Mouse	MutaMouse	BM	male	10-14	gavage	1perdayx28days	six dose plus control	28	3	25	mg/kg/day	25.2	replicate	Benzo[b]fluorathene	205-99-2	Schuster et al, unpublished	bbfEnzymaticMouseMutaMouseBM	28	12
bbf	DupSeq	Enzymatic	Mouse	MutaMouse	BM	male	10-14	gavage	1perdayx28days	six dose plus control	28	3	25	mg/kg/day	33.5	replicate	Benzo[b]fluorathene	205-99-2	Schuster et al, unpublished	bbfEnzymaticMouseMutaMouseBM	28	12
bbf	DupSeq	Enzymatic	Mouse	MutaMouse	BM	male	10-14	gavage	1perdayx28days	six dose plus control	28	3	50	mg/kg/day	34.9	replicate	Benzo[b]fluorathene	205-99-2	Schuster et al, unpublished	bbfEnzymaticMouseMutaMouseBM	28	12
bbf	DupSeq	Enzymatic	Mouse	MutaMouse	BM	male	10-14	gavage	1perdayx28days	six dose plus control	28	3	50	mg/kg/day	44.1	replicate	Benzo[b]fluorathene	205-99-2	Schuster et al, unpublished	bbfEnzymaticMouseMutaMouseBM	28	12
bbf	DupSeq	Enzymatic	Mouse	MutaMouse	BM	male	10-14	gavage	1perdayx28days	six dose plus control	28	3	50	mg/kg/day	47.5	replicate	Benzo[b]fluorathene	205-99-2	Schuster et al, unpublished	bbfEnzymaticMouseMutaMouseBM	28	12
bbf	DupSeq	Enzymatic	Mouse	MutaMouse	BM	male	10-14	gavage	1perdayx28days	six dose plus control	28	3	50	mg/kg/day	62.7	replicate	Benzo[b]fluorathene	205-99-2	Schuster et al, unpublished	bbfEnzymaticMouseMutaMouseBM	28	12
bbf	DupSeq	Enzymatic	Mouse	MutaMouse	BM	male	10-14	gavage	1perdayx28days	six dose plus control	28	3	100	mg/kg/day	64.5	replicate	Benzo[b]fluorathene	205-99-2	Schuster et al, unpublished	bbfEnzymaticMouseMutaMouseBM	28	12
bbf	DupSeq	Enzymatic	Mouse	MutaMouse	BM	male	10-14	gavage	1perdayx28days	six dose plus control	28	3	100	mg/kg/day	63.3	replicate	Benzo[b]fluorathene	205-99-2	Schuster et al, unpublished	bbfEnzymaticMouseMutaMouseBM	28	12
bbf	DupSeq	Enzymatic	Mouse	MutaMouse	BM	male	10-14	gavage	1perdayx28days	six dose plus control	28	3	100	mg/kg/day	56	replicate	Benzo[b]fluorathene	205-99-2	Schuster et al, unpublished	bbfEnzymaticMouseMutaMouseBM	28	12
bbf	DupSeq	Enzymatic	Mouse	MutaMouse	BM	male	10-14	gavage	1perdayx28days	six dose plus control	28	3	100	mg/kg/day	144	replicate	Benzo[b]fluorathene	205-99-2	Schuster et al, unpublished	bbfEnzymaticMouseMutaMouseBM	28	12
bbf	DupSeq	Enzymatic	Mouse	MutaMouse	Liver	male	10-14	gavage	1perdayx28days	six dose plus control	28	3	0	mg/kg/day	21	replicate	Benzo[b]fluorathene	205-99-2	Schuster et al, unpublished	bbfEnzymaticMouseMutaMouseLiver	29	12
bbf	DupSeq	Enzymatic	Mouse	MutaMouse	Liver	male	10-14	gavage	1perdayx28days	six dose plus control	28	3	0	mg/kg/day	16.2	replicate	Benzo[b]fluorathene	205-99-2	Schuster et al, unpublished	bbfEnzymaticMouseMutaMouseLiver	29	12
bbf	DupSeq	Enzymatic	Mouse	MutaMouse	Liver	male	10-14	gavage	1perdayx28days	six dose plus control	28	3	0	mg/kg/day	17.7	replicate	Benzo[b]fluorathene	205-99-2	Schuster et al, unpublished	bbfEnzymaticMouseMutaMouseLiver	29	12
bbf	DupSeq	Enzymatic	Mouse	MutaMouse	Liver	male	10-14	gavage	1perdayx28days	six dose plus control	28	3	0	mg/kg/day	13.4	replicate	Benzo[b]fluorathene	205-99-2	Schuster et al, unpublished	bbfEnzymaticMouseMutaMouseLiver	29	12
bbf	DupSeq	Enzymatic	Mouse	MutaMouse	Liver	male	10-14	gavage	1perdayx28days	six dose plus control	28	3	6.25	mg/kg/day	23.9	replicate	Benzo[b]fluorathene	205-99-2	Schuster et al, unpublished	bbfEnzymaticMouseMutaMouseLiver	29	12
bbf	DupSeq	Enzymatic	Mouse	MutaMouse	Liver	male	10-14	gavage	1perdayx28days	six dose plus control	28	3	6.25	mg/kg/day	12.8	replicate	Benzo[b]fluorathene	205-99-2	Schuster et al, unpublished	bbfEnzymaticMouseMutaMouseLiver	29	12
bbf	DupSeq	Enzymatic	Mouse	MutaMouse	Liver	male	10-14	gavage	1perdayx28days	six dose plus control	28	3	6.25	mg/kg/day	19	replicate	Benzo[b]fluorathene	205-99-2	Schuster et al, unpublished	bbfEnzymaticMouseMutaMouseLiver	29	12
bbf	DupSeq	Enzymatic	Mouse	MutaMouse	Liver	male	10-14	gavage	1perdayx28days	six dose plus control	28	3	6.25	mg/kg/day	21.3	replicate	Benzo[b]fluorathene	205-99-2	Schuster et al, unpublished	bbfEnzymaticMouseMutaMouseLiver	29	12
bbf	DupSeq	Enzymatic	Mouse	MutaMouse	Liver	male	10-14	gavage	1perdayx28days	six dose plus control	28	3	12.5	mg/kg/day	19.4	replicate	Benzo[b]fluorathene	205-99-2	Schuster et al, unpublished	bbfEnzymaticMouseMutaMouseLiver	29	12
bbf	DupSeq	Enzymatic	Mouse	MutaMouse	Liver	male	10-14	gavage	1perdayx28days	six dose plus control	28	3	12.5	mg/kg/day	28.3	replicate	Benzo[b]fluorathene	205-99-2	Schuster et al, unpublished	bbfEnzymaticMouseMutaMouseLiver	29	12
bbf	DupSeq	Enzymatic	Mouse	MutaMouse	Liver	male	10-14	gavage	1perdayx28days	six dose plus control	28	3	12.5	mg/kg/day	22.3	replicate	Benzo[b]fluorathene	205-99-2	Schuster et al, unpublished	bbfEnzymaticMouseMutaMouseLiver	29	12
bbf	DupSeq	Enzymatic	Mouse	MutaMouse	Liver	male	10-14	gavage	1perdayx28days	six dose plus control	28	3	12.5	mg/kg/day	19.9	replicate	Benzo[b]fluorathene	205-99-2	Schuster et al, unpublished	bbfEnzymaticMouseMutaMouseLiver	29	12
bbf	DupSeq	Enzymatic	Mouse	MutaMouse	Liver	male	10-14	gavage	1perdayx28days	six dose plus control	28	3	25	mg/kg/day	28.8	replicate	Benzo[b]fluorathene	205-99-2	Schuster et al, unpublished	bbfEnzymaticMouseMutaMouseLiver	29	12
bbf	DupSeq	Enzymatic	Mouse	MutaMouse	Liver	male	10-14	gavage	1perdayx28days	six dose plus control	28	3	25	mg/kg/day	26.5	replicate	Benzo[b]fluorathene	205-99-2	Schuster et al, unpublished	bbfEnzymaticMouseMutaMouseLiver	29	12
bbf	DupSeq	Enzymatic	Mouse	MutaMouse	Liver	male	10-14	gavage	1perdayx28days	six dose plus control	28	3	25	mg/kg/day	24	replicate	Benzo[b]fluorathene	205-99-2	Schuster et al, unpublished	bbfEnzymaticMouseMutaMouseLiver	29	12
bbf	DupSeq	Enzymatic	Mouse	MutaMouse	Liver	male	10-14	gavage	1perdayx28days	six dose plus control	28	3	25	mg/kg/day	28.2	replicate	Benzo[b]fluorathene	205-99-2	Schuster et al, unpublished	bbfEnzymaticMouseMutaMouseLiver	29	12
bbf	DupSeq	Enzymatic	Mouse	MutaMouse	Liver	male	10-14	gavage	1perdayx28days	six dose plus control	28	3	50	mg/kg/day	47.2	replicate	Benzo[b]fluorathene	205-99-2	Schuster et al, unpublished	bbfEnzymaticMouseMutaMouseLiver	29	12
bbf	DupSeq	Enzymatic	Mouse	MutaMouse	Liver	male	10-14	gavage	1perdayx28days	six dose plus control	28	3	50	mg/kg/day	48.4	replicate	Benzo[b]fluorathene	205-99-2	Schuster et al, unpublished	bbfEnzymaticMouseMutaMouseLiver	29	12
bbf	DupSeq	Enzymatic	Mouse	MutaMouse	Liver	male	10-14	gavage	1perdayx28days	six dose plus control	28	3	50	mg/kg/day	34	replicate	Benzo[b]fluorathene	205-99-2	Schuster et al, unpublished	bbfEnzymaticMouseMutaMouseLiver	29	12
bbf	DupSeq	Enzymatic	Mouse	MutaMouse	Liver	male	10-14	gavage	1perdayx28days	six dose plus control	28	3	50	mg/kg/day	46	replicate	Benzo[b]fluorathene	205-99-2	Schuster et al, unpublished	bbfEnzymaticMouseMutaMouseLiver	29	12
bbf	DupSeq	Enzymatic	Mouse	MutaMouse	Liver	male	10-14	gavage	1perdayx28days	six dose plus control	28	3	100	mg/kg/day	62.6	replicate	Benzo[b]fluorathene	205-99-2	Schuster et al, unpublished	bbfEnzymaticMouseMutaMouseLiver	29	12
bbf	DupSeq	Enzymatic	Mouse	MutaMouse	Liver	male	10-14	gavage	1perdayx28days	six dose plus control	28	3	100	mg/kg/day	104	replicate	Benzo[b]fluorathene	205-99-2	Schuster et al, unpublished	bbfEnzymaticMouseMutaMouseLiver	29	12
bbf	DupSeq	Enzymatic	Mouse	MutaMouse	Liver	male	10-14	gavage	1perdayx28days	six dose plus control	28	3	100	mg/kg/day	67.8	replicate	Benzo[b]fluorathene	205-99-2	Schuster et al, unpublished	bbfEnzymaticMouseMutaMouseLiver	29	12
bbf	DupSeq	Enzymatic	Mouse	MutaMouse	Liver	male	10-14	gavage	1perdayx28days	six dose plus control	28	3	100	mg/kg/day	58.1	replicate	Benzo[b]fluorathene	205-99-2	Schuster et al, unpublished	bbfEnzymaticMouseMutaMouseLiver	29	12
bbf	DupSeq	Enzymatic	Mouse	MutaMouse	ST	male	10-14	gavage	1perdayx90days	one dose plus control	90	1	0	mg/kg/day	2.84281	replicate	Benzo[b]fluorathene	205-99-2	Stewart.2025.ReprodToxicol	bbfEnzymaticMouseMutaMouseST	30	13
bbf	DupSeq	Enzymatic	Mouse	MutaMouse	ST	male	10-14	gavage	1perdayx90days	one dose plus control	90	1	0	mg/kg/day	5.0706	replicate	Benzo[b]fluorathene	205-99-2	Stewart.2025.Reprod Toxicol	bbfEnzymaticMouseMutaMouseST	30	13
bbf	DupSeq	Enzymatic	Mouse	MutaMouse	ST	male	10-14	gavage	1perdayx90days	one dose plus control	90	1	0	mg/kg/day	3.38949	replicate	Benzo[b]fluorathene	205-99-2	Stewart.2025.Reprod Toxicol	bbfEnzymaticMouseMutaMouseST	30	13
bbf	DupSeq	Enzymatic	Mouse	MutaMouse	ST	male	10-14	gavage	1perdayx90days	one dose plus control	90	1	0	mg/kg/day	4.81948	replicate	Benzo[b]fluorathene	205-99-2	Stewart.2025.Reprod Toxicol	bbfEnzymaticMouseMutaMouseST	30	13
bbf	DupSeq	Enzymatic	Mouse	MutaMouse	ST	male	10-14	gavage	1perdayx90days	one dose plus control	90	1	0	mg/kg/day	6.26104	replicate	Benzo[b]fluorathene	205-99-2	Stewart.2025.Reprod Toxicol	bbfEnzymaticMouseMutaMouseST	30	13
bbf	DupSeq	Enzymatic	Mouse	MutaMouse	ST	male	10-14	gavage	1perdayx90days	one dose plus control	90	1	0	mg/kg/day	4.14829	replicate	Benzo[b]fluorathene	205-99-2	Stewart.2025.Reprod Toxicol	bbfEnzymaticMouseMutaMouseST	30	13
bbf	DupSeq	Enzymatic	Mouse	MutaMouse	ST	male	10-14	gavage	1perdayx90days	one dose plus control	90	1	50	mg/kg/day	5.60299	replicate	Benzo[b]fluorathene	205-99-2	Stewart.2025.Reprod Toxicol	bbfEnzymaticMouseMutaMouseST	30	13
bbf	DupSeq	Enzymatic	Mouse	MutaMouse	ST	male	10-14	gavage	1perdayx90days	one dose plus control	90	1	50	mg/kg/day	4.93912	replicate	Benzo[b]fluorathene	205-99-2	Stewart.2025.Reprod Toxicol	bbfEnzymaticMouseMutaMouseST	30	13
bbf	DupSeq	Enzymatic	Mouse	MutaMouse	ST	male	10-14	gavage	1perdayx90days	one dose plus control	90	1	50	mg/kg/day	3.99253	replicate	Benzo[b]fluorathene	205-99-2	Stewart.2025.Reprod Toxicol	bbfEnzymaticMouseMutaMouseST	30	13
bbf	DupSeq	Enzymatic	Mouse	MutaMouse	ST	male	10-14	gavage	1perdayx90days	one dose plus control	90	1	50	mg/kg/day	4.51016	replicate	Benzo[b]fluorathene	205-99-2	Stewart.2025.Reprod Toxicol	bbfEnzymaticMouseMutaMouseST	30	13
bbf	DupSeq	Enzymatic	Mouse	MutaMouse	ST	male	10-14	gavage	1perdayx90days	one dose plus control	90	1	50	mg/kg/day	3.42881	replicate	Benzo[b]fluorathene	205-99-2	Stewart.2025.Reprod Toxicol	bbfEnzymaticMouseMutaMouseST	30	13
bbf	DupSeq	Enzymatic	Mouse	MutaMouse	ST	male	10-14	gavage	1perdayx90days	one dose plus control	90	1	50	mg/kg/day	6.82147	replicate	Benzo[b]fluorathene	205-99-2	Stewart.2025.Reprod Toxicol	bbfEnzymaticMouseMutaMouseST	30	13
bbf	DupSeq	Enzymatic	Mouse	MutaMouse	ST	male	10-14	gavage	1perdayx180days	one dose plus control	180	1	0	mg/kg/day	3.96523	replicate	Benzo[b]fluorathene	205-99-2	Stewart.2025.Reprod Toxicol	bbfEnzymaticMouseMutaMouseST	31	13
bbf	DupSeq	Enzymatic	Mouse	MutaMouse	ST	male	10-14	gavage	1perdayx180days	one dose plus control	180	1	0	mg/kg/day	2.94999	replicate	Benzo[b]fluorathene	205-99-2	Stewart.2025.Reprod Toxicol	bbfEnzymaticMouseMutaMouseST	31	13
bbf	DupSeq	Enzymatic	Mouse	MutaMouse	ST	male	10-14	gavage	1perdayx180days	one dose plus control	180	1	0	mg/kg/day	3.56376	replicate	Benzo[b]fluorathene	205-99-2	Stewart.2025.Reprod Toxicol	bbfEnzymaticMouseMutaMouseST	31	13
bbf	DupSeq	Enzymatic	Mouse	MutaMouse	ST	male	10-14	gavage	1perdayx180days	one dose plus control	180	1	0	mg/kg/day	14.9519	replicate	Benzo[b]fluorathene	205-99-2	Stewart.2025.Reprod Toxicol	bbfEnzymaticMouseMutaMouseST	31	13
bbf	DupSeq	Enzymatic	Mouse	MutaMouse	ST	male	10-14	gavage	1perdayx180days	one dose plus control	180	1	0	mg/kg/day	4.91856	replicate	Benzo[b]fluorathene	205-99-2	Stewart.2025.Reprod Toxicol	bbfEnzymaticMouseMutaMouseST	31	13
bbf	DupSeq	Enzymatic	Mouse	MutaMouse	ST	male	10-14	gavage	1perdayx180days	one dose plus control	180	1	0	mg/kg/day	7.34294	replicate	Benzo[b]fluorathene	205-99-2	Stewart.2025.Reprod Toxicol	bbfEnzymaticMouseMutaMouseST	31	13
bbf	DupSeq	Enzymatic	Mouse	MutaMouse	ST	male	10-14	gavage	1perdayx180days	one dose plus control	180	1	25	mg/kg/day	4.56078	replicate	Benzo[b]fluorathene	205-99-2	Stewart.2025.Reprod Toxicol	bbfEnzymaticMouseMutaMouseST	31	13
bbf	DupSeq	Enzymatic	Mouse	MutaMouse	ST	male	10-14	gavage	1perdayx180days	one dose plus control	180	1	25	mg/kg/day	5.40106	replicate	Benzo[b]fluorathene	205-99-2	Stewart.2025.Reprod Toxicol	bbfEnzymaticMouseMutaMouseST	31	13
bbf	DupSeq	Enzymatic	Mouse	MutaMouse	ST	male	10-14	gavage	1perdayx180days	one dose plus control	180	1	25	mg/kg/day	3.90064	replicate	Benzo[b]fluorathene	205-99-2	Stewart.2025.Reprod Toxicol	bbfEnzymaticMouseMutaMouseST	31	13
bbf	DupSeq	Enzymatic	Mouse	MutaMouse	ST	male	10-14	gavage	1perdayx180days	one dose plus control	180	1	25	mg/kg/day	3.85298	replicate	Benzo[b]fluorathene	205-99-2	Stewart.2025.Reprod Toxicol	bbfEnzymaticMouseMutaMouseST	31	13
bbf	DupSeq	Enzymatic	Mouse	MutaMouse	ST	male	10-14	gavage	1perdayx180days	one dose plus control	180	1	25	mg/kg/day	4.20957	replicate	Benzo[b]fluorathene	205-99-2	Stewart.2025.Reprod Toxicol	bbfEnzymaticMouseMutaMouseST	31	13
bbf	DupSeq	Enzymatic	Mouse	MutaMouse	ST	male	10-14	gavage	1perdayx180days	one dose plus control	180	1	25	mg/kg/day	7.759	replicate	Benzo[b]fluorathene	205-99-2	Stewart.2025.Reprod Toxicol	bbfEnzymaticMouseMutaMouseST	31	13
bbf	DupSeq	Enzymatic	Mouse	MutaMouse	Lung	male	10-14	gavage	1perdayx28days	five dose plus control	28	3	0	mg/kg/day	4.08419	replicate	Benzo[b]fluorathene	205-99-2	Smith-Roe et al, unpublished	bbfEnzymaticMouseMutaMouseLung	32	14
bbf	DupSeq	Enzymatic	Mouse	MutaMouse	Lung	male	10-14	gavage	1perdayx28days	five dose plus control	28	3	0	mg/kg/day	4.04804	replicate	Benzo[b]fluorathene	205-99-2	Smith-Roe et al, unpublished	bbfEnzymaticMouseMutaMouseLung	32	14
bbf	DupSeq	Enzymatic	Mouse	MutaMouse	Lung	male	10-14	gavage	1perdayx28days	five dose plus control	28	3	0	mg/kg/day	2.18723	replicate	Benzo[b]fluorathene	205-99-2	Smith-Roe et al, unpublished	bbfEnzymaticMouseMutaMouseLung	32	14
bbf	DupSeq	Enzymatic	Mouse	MutaMouse	Lung	male	10-14	gavage	1perdayx28days	five dose plus control	28	3	0	mg/kg/day	3.20535	replicate	Benzo[b]fluorathene	205-99-2	Smith-Roe et al, unpublished	bbfEnzymaticMouseMutaMouseLung	32	14
bbf	DupSeq	Enzymatic	Mouse	MutaMouse	Lung	male	10-14	gavage	1perdayx28days	five dose plus control	28	3	6.25	mg/kg/day	6.32486	replicate	Benzo[b]fluorathene	205-99-2	Smith-Roe et al, unpublished	bbfEnzymaticMouseMutaMouseLung	32	14
bbf	DupSeq	Enzymatic	Mouse	MutaMouse	Lung	male	10-14	gavage	1perdayx28days	five dose plus control	28	3	6.25	mg/kg/day	7.1958	replicate	Benzo[b]fluorathene	205-99-2	Smith-Roe et al, unpublished	bbfEnzymaticMouseMutaMouseLung	32	14
bbf	DupSeq	Enzymatic	Mouse	MutaMouse	Lung	male	10-14	gavage	1perdayx28days	five dose plus control	28	3	6.25	mg/kg/day	7.68875	replicate	Benzo[b]fluorathene	205-99-2	Smith-Roe et al, unpublished	bbfEnzymaticMouseMutaMouseLung	32	14
bbf	DupSeq	Enzymatic	Mouse	MutaMouse	Lung	male	10-14	gavage	1perdayx28days	five dose plus control	28	3	6.25	mg/kg/day	8.91598	replicate	Benzo[b]fluorathene	205-99-2	Smith-Roe et al, unpublished	bbfEnzymaticMouseMutaMouseLung	32	14
bbf	DupSeq	Enzymatic	Mouse	MutaMouse	Lung	male	10-14	gavage	1perdayx28days	five dose plus control	28	3	12.5	mg/kg/day	12.1819	replicate	Benzo[b]fluorathene	205-99-2	Smith-Roe et al, unpublished	bbfEnzymaticMouseMutaMouseLung	32	14
bbf	DupSeq	Enzymatic	Mouse	MutaMouse	Lung	male	10-14	gavage	1perdayx28days	five dose plus control	28	3	12.5	mg/kg/day	8.66722	replicate	Benzo[b]fluorathene	205-99-2	Smith-Roe et al, unpublished	bbfEnzymaticMouseMutaMouseLung	32	14
bbf	DupSeq	Enzymatic	Mouse	MutaMouse	Lung	male	10-14	gavage	1perdayx28days	five dose plus control	28	3	12.5	mg/kg/day	13.6401	replicate	Benzo[b]fluorathene	205-99-2	Smith-Roe et al, unpublished	bbfEnzymaticMouseMutaMouseLung	32	14
bbf	DupSeq	Enzymatic	Mouse	MutaMouse	Lung	male	10-14	gavage	1perdayx28days	five dose plus control	28	3	12.5	mg/kg/day	11.6614	replicate	Benzo[b]fluorathene	205-99-2	Smith-Roe et al, unpublished	bbfEnzymaticMouseMutaMouseLung	32	14
bbf	DupSeq	Enzymatic	Mouse	MutaMouse	Lung	male	10-14	gavage	1perdayx28days	five dose plus control	28	3	25	mg/kg/day	12.023	replicate	Benzo[b]fluorathene	205-99-2	Smith-Roe et al, unpublished	bbfEnzymaticMouseMutaMouseLung	32	14
bbf	DupSeq	Enzymatic	Mouse	MutaMouse	Lung	male	10-14	gavage	1perdayx28days	five dose plus control	28	3	25	mg/kg/day	17.0491	replicate	Benzo[b]fluorathene	205-99-2	Smith-Roe et al, unpublished	bbfEnzymaticMouseMutaMouseLung	32	14
bbf	DupSeq	Enzymatic	Mouse	MutaMouse	Lung	male	10-14	gavage	1perdayx28days	five dose plus control	28	3	25	mg/kg/day	13.8706	replicate	Benzo[b]fluorathene	205-99-2	Smith-Roe et al, unpublished	bbfEnzymaticMouseMutaMouseLung	32	14
bbf	DupSeq	Enzymatic	Mouse	MutaMouse	Lung	male	10-14	gavage	1perdayx28days	five dose plus control	28	3	25	mg/kg/day	15.002	replicate	Benzo[b]fluorathene	205-99-2	Smith-Roe et al, unpublished	bbfEnzymaticMouseMutaMouseLung	32	14
bbf	DupSeq	Enzymatic	Mouse	MutaMouse	Lung	male	10-14	gavage	1perdayx28days	five dose plus control	28	3	50	mg/kg/day	23.0981	replicate	Benzo[b]fluorathene	205-99-2	Smith-Roe et al, unpublished	bbfEnzymaticMouseMutaMouseLung	32	14
bbf	DupSeq	Enzymatic	Mouse	MutaMouse	Lung	male	10-14	gavage	1perdayx28days	five dose plus control	28	3	50	mg/kg/day	27.5501	replicate	Benzo[b]fluorathene	205-99-2	Smith-Roe et al, unpublished	bbfEnzymaticMouseMutaMouseLung	32	14
bbf	DupSeq	Enzymatic	Mouse	MutaMouse	Lung	male	10-14	gavage	1perdayx28days	five dose plus control	28	3	50	mg/kg/day	23.0411	replicate	Benzo[b]fluorathene	205-99-2	Smith-Roe et al, unpublished	bbfEnzymaticMouseMutaMouseLung	32	14
bbf	DupSeq	Enzymatic	Mouse	MutaMouse	Lung	male	10-14	gavage	1perdayx28days	five dose plus control	28	3	50	mg/kg/day	19.737	replicate	Benzo[b]fluorathene	205-99-2	Smith-Roe et al, unpublished	bbfEnzymaticMouseMutaMouseLung	32	14
bbf	DupSeq	Enzymatic	Mouse	MutaMouse	Lung	male	10-14	gavage	1perdayx28days	five dose plus control	28	3	100	mg/kg/day	22.9902	replicate	Benzo[b]fluorathene	205-99-2	Smith-Roe et al, unpublished	bbfEnzymaticMouseMutaMouseLung	32	14
bbf	DupSeq	Enzymatic	Mouse	MutaMouse	Lung	male	10-14	gavage	1perdayx28days	five dose plus control	28	3	100	mg/kg/day	21.9533	replicate	Benzo[b]fluorathene	205-99-2	Smith-Roe et al, unpublished	bbfEnzymaticMouseMutaMouseLung	32	14
bbf	DupSeq	Enzymatic	Mouse	MutaMouse	Lung	male	10-14	gavage	1perdayx28days	five dose plus control	28	3	100	mg/kg/day	21.1178	replicate	Benzo[b]fluorathene	205-99-2	Smith-Roe et al, unpublished	bbfEnzymaticMouseMutaMouseLung	32	14
bbf	DupSeq	Enzymatic	Mouse	MutaMouse	Lung	male	10-14	gavage	1perdayx28days	five dose plus control	28	3	100	mg/kg/day	16.5546	replicate	Benzo[b]fluorathene	205-99-2	Smith-Roe et al, unpublished	bbfEnzymaticMouseMutaMouseLung	32	14
bbf	DupSeq	Enzymatic	Mouse	MutaMouse	Lung	male	10-14	gavage	1perdayx90days	five dose plus control	90	1	0	mg/kg/day	3.46691	replicate	Benzo[b]fluorathene	205-99-2	Smith-Roe et al, unpublished	bbfEnzymaticMouseMutaMouseLung	33	14
bbf	DupSeq	Enzymatic	Mouse	MutaMouse	Lung	male	10-14	gavage	1perdayx90days	five dose plus control	90	1	0	mg/kg/day	5.8102	replicate	Benzo[b]fluorathene	205-99-2	Smith-Roe et al, unpublished	bbfEnzymaticMouseMutaMouseLung	33	14
bbf	DupSeq	Enzymatic	Mouse	MutaMouse	Lung	male	10-14	gavage	1perdayx90days	five dose plus control	90	1	0	mg/kg/day	4.61801	replicate	Benzo[b]fluorathene	205-99-2	Smith-Roe et al, unpublished	bbfEnzymaticMouseMutaMouseLung	33	14
bbf	DupSeq	Enzymatic	Mouse	MutaMouse	Lung	male	10-14	gavage	1perdayx90days	five dose plus control	90	1	0	mg/kg/day	4.95323	replicate	Benzo[b]fluorathene	205-99-2	Smith-Roe et al, unpublished	bbfEnzymaticMouseMutaMouseLung	33	14
bbf	DupSeq	Enzymatic	Mouse	MutaMouse	Lung	male	10-14	gavage	1perdayx90days	five dose plus control	90	1	3.125	mg/kg/day	7.54834	replicate	Benzo[b]fluorathene	205-99-2	Smith-Roe et al, unpublished	bbfEnzymaticMouseMutaMouseLung	33	14
bbf	DupSeq	Enzymatic	Mouse	MutaMouse	Lung	male	10-14	gavage	1perdayx90days	five dose plus control	90	1	3.125	mg/kg/day	11.8863	replicate	Benzo[b]fluorathene	205-99-2	Smith-Roe et al, unpublished	bbfEnzymaticMouseMutaMouseLung	33	14
bbf	DupSeq	Enzymatic	Mouse	MutaMouse	Lung	male	10-14	gavage	1perdayx90days	five dose plus control	90	1	3.125	mg/kg/day	21.8139	replicate	Benzo[b]fluorathene	205-99-2	Smith-Roe et al, unpublished	bbfEnzymaticMouseMutaMouseLung	33	14
bbf	DupSeq	Enzymatic	Mouse	MutaMouse	Lung	male	10-14	gavage	1perdayx90days	five dose plus control	90	1	3.125	mg/kg/day	10.1179	replicate	Benzo[b]fluorathene	205-99-2	Smith-Roe et al, unpublished	bbfEnzymaticMouseMutaMouseLung	33	14
bbf	DupSeq	Enzymatic	Mouse	MutaMouse	Lung	male	10-14	gavage	1perdayx90days	five dose plus control	90	1	6.25	mg/kg/day	42.4688	replicate	Benzo[b]fluorathene	205-99-2	Smith-Roe et al, unpublished	bbfEnzymaticMouseMutaMouseLung	33	14
bbf	DupSeq	Enzymatic	Mouse	MutaMouse	Lung	male	10-14	gavage	1perdayx90days	five dose plus control	90	1	6.25	mg/kg/day	36.4918	replicate	Benzo[b]fluorathene	205-99-2	Smith-Roe et al, unpublished	bbfEnzymaticMouseMutaMouseLung	33	14
bbf	DupSeq	Enzymatic	Mouse	MutaMouse	Lung	male	10-14	gavage	1perdayx90days	five dose plus control	90	1	6.25	mg/kg/day	49.8079	replicate	Benzo[b]fluorathene	205-99-2	Smith-Roe et al, unpublished	bbfEnzymaticMouseMutaMouseLung	33	14
bbf	DupSeq	Enzymatic	Mouse	MutaMouse	Lung	male	10-14	gavage	1perdayx90days	five dose plus control	90	1	6.25	mg/kg/day	31.3648	replicate	Benzo[b]fluorathene	205-99-2	Smith-Roe et al, unpublished	bbfEnzymaticMouseMutaMouseLung	33	14
bbf	DupSeq	Enzymatic	Mouse	MutaMouse	Lung	male	10-14	gavage	1perdayx90days	five dose plus control	90	1	12.5	mg/kg/day	35.2561	replicate	Benzo[b]fluorathene	205-99-2	Smith-Roe et al, unpublished	bbfEnzymaticMouseMutaMouseLung	33	14
bbf	DupSeq	Enzymatic	Mouse	MutaMouse	Lung	male	10-14	gavage	1perdayx90days	five dose plus control	90	1	12.5	mg/kg/day	51.0252	replicate	Benzo[b]fluorathene	205-99-2	Smith-Roe et al, unpublished	bbfEnzymaticMouseMutaMouseLung	33	14
bbf	DupSeq	Enzymatic	Mouse	MutaMouse	Lung	male	10-14	gavage	1perdayx90days	five dose plus control	90	1	12.5	mg/kg/day	44.962	replicate	Benzo[b]fluorathene	205-99-2	Smith-Roe et al, unpublished	bbfEnzymaticMouseMutaMouseLung	33	14
bbf	DupSeq	Enzymatic	Mouse	MutaMouse	Lung	male	10-14	gavage	1perdayx90days	five dose plus control	90	1	12.5	mg/kg/day	94.2458	replicate	Benzo[b]fluorathene	205-99-2	Smith-Roe et al, unpublished	bbfEnzymaticMouseMutaMouseLung	33	14
bbf	DupSeq	Enzymatic	Mouse	MutaMouse	Lung	male	10-14	gavage	1perdayx90days	five dose plus control	90	1	25	mg/kg/day	52.9368	replicate	Benzo[b]fluorathene	205-99-2	Smith-Roe et al, unpublished	bbfEnzymaticMouseMutaMouseLung	33	14
bbf	DupSeq	Enzymatic	Mouse	MutaMouse	Lung	male	10-14	gavage	1perdayx90days	five dose plus control	90	1	25	mg/kg/day	83.2256	replicate	Benzo[b]fluorathene	205-99-2	Smith-Roe et al, unpublished	bbfEnzymaticMouseMutaMouseLung	33	14
bbf	DupSeq	Enzymatic	Mouse	MutaMouse	Lung	male	10-14	gavage	1perdayx90days	five dose plus control	90	1	25	mg/kg/day	85.7635	replicate	Benzo[b]fluorathene	205-99-2	Smith-Roe et al, unpublished	bbfEnzymaticMouseMutaMouseLung	33	14
bbf	DupSeq	Enzymatic	Mouse	MutaMouse	Lung	male	10-14	gavage	1perdayx90days	five dose plus control	90	1	25	mg/kg/day	48.7263	replicate	Benzo[b]fluorathene	205-99-2	Smith-Roe et al, unpublished	bbfEnzymaticMouseMutaMouseLung	33	14
bbf	DupSeq	Enzymatic	Mouse	MutaMouse	Lung	male	10-14	gavage	1perdayx90days	five dose plus control	90	1	50	mg/kg/day	65.286	replicate	Benzo[b]fluorathene	205-99-2	Smith-Roe et al, unpublished	bbfEnzymaticMouseMutaMouseLung	33	14
bbf	DupSeq	Enzymatic	Mouse	MutaMouse	Lung	male	10-14	gavage	1perdayx90days	five dose plus control	90	1	50	mg/kg/day	94.9966	replicate	Benzo[b]fluorathene	205-99-2	Smith-Roe et al, unpublished	bbfEnzymaticMouseMutaMouseLung	33	14
bbf	DupSeq	Enzymatic	Mouse	MutaMouse	Lung	male	10-14	gavage	1perdayx90days	five dose plus control	90	1	50	mg/kg/day	76.0539	replicate	Benzo[b]fluorathene	205-99-2	Smith-Roe et al, unpublished	bbfEnzymaticMouseMutaMouseLung	33	14
bbf	DupSeq	Enzymatic	Mouse	MutaMouse	Lung	male	10-14	gavage	1perdayx90days	five dose plus control	90	1	50	mg/kg/day	52.9841	replicate	Benzo[b]fluorathene	205-99-2	Smith-Roe et al, unpublished	bbfEnzymaticMouseMutaMouseLung	33	14
bbf	DupSeq	Enzymatic	Mouse	MutaMouse	Lung	male	10-14	gavage	1perdayx180days	five dose plus control	180	1	0	mg/kg/day	6.93553	replicate	Benzo[b]fluorathene	205-99-2	Smith-Roe et al, unpublished	bbfEnzymaticMouseMutaMouseLung	34	14
bbf	DupSeq	Enzymatic	Mouse	MutaMouse	Lung	male	10-14	gavage	1perdayx180days	five dose plus control	180	1	0	mg/kg/day	4.46819	replicate	Benzo[b]fluorathene	205-99-2	Smith-Roe et al, unpublished	bbfEnzymaticMouseMutaMouseLung	34	14
bbf	DupSeq	Enzymatic	Mouse	MutaMouse	Lung	male	10-14	gavage	1perdayx180days	five dose plus control	180	1	0	mg/kg/day	6.42296	replicate	Benzo[b]fluorathene	205-99-2	Smith-Roe et al, unpublished	bbfEnzymaticMouseMutaMouseLung	34	14
bbf	DupSeq	Enzymatic	Mouse	MutaMouse	Lung	male	10-14	gavage	1perdayx180days	five dose plus control	180	1	0	mg/kg/day	4.96769	replicate	Benzo[b]fluorathene	205-99-2	Smith-Roe et al, unpublished	bbfEnzymaticMouseMutaMouseLung	34	14
bbf	DupSeq	Enzymatic	Mouse	MutaMouse	Lung	male	10-14	gavage	1perdayx180days	five dose plus control	180	1	1.56	mg/kg/day	11.6694	replicate	Benzo[b]fluorathene	205-99-2	Smith-Roe et al, unpublished	bbfEnzymaticMouseMutaMouseLung	34	14
bbf	DupSeq	Enzymatic	Mouse	MutaMouse	Lung	male	10-14	gavage	1perdayx180days	five dose plus control	180	1	1.56	mg/kg/day	9.40316	replicate	Benzo[b]fluorathene	205-99-2	Smith-Roe et al, unpublished	bbfEnzymaticMouseMutaMouseLung	34	14
bbf	DupSeq	Enzymatic	Mouse	MutaMouse	Lung	male	10-14	gavage	1perdayx180days	five dose plus control	180	1	1.56	mg/kg/day	15.075	replicate	Benzo[b]fluorathene	205-99-2	Smith-Roe et al, unpublished	bbfEnzymaticMouseMutaMouseLung	34	14
bbf	DupSeq	Enzymatic	Mouse	MutaMouse	Lung	male	10-14	gavage	1perdayx180days	five dose plus control	180	1	1.56	mg/kg/day	19.2149	replicate	Benzo[b]fluorathene	205-99-2	Smith-Roe et al, unpublished	bbfEnzymaticMouseMutaMouseLung	34	14
bbf	DupSeq	Enzymatic	Mouse	MutaMouse	Lung	male	10-14	gavage	1perdayx180days	five dose plus control	180	1	3.125	mg/kg/day	58.6383	replicate	Benzo[b]fluorathene	205-99-2	Smith-Roe et al, unpublished	bbfEnzymaticMouseMutaMouseLung	34	14
bbf	DupSeq	Enzymatic	Mouse	MutaMouse	Lung	male	10-14	gavage	1perdayx180days	five dose plus control	180	1	3.125	mg/kg/day	57.9375	replicate	Benzo[b]fluorathene	205-99-2	Smith-Roe et al, unpublished	bbfEnzymaticMouseMutaMouseLung	34	14
bbf	DupSeq	Enzymatic	Mouse	MutaMouse	Lung	male	10-14	gavage	1perdayx180days	five dose plus control	180	1	3.125	mg/kg/day	28.4762	replicate	Benzo[b]fluorathene	205-99-2	Smith-Roe et al, unpublished	bbfEnzymaticMouseMutaMouseLung	34	14
bbf	DupSeq	Enzymatic	Mouse	MutaMouse	Lung	male	10-14	gavage	1perdayx180days	five dose plus control	180	1	3.125	mg/kg/day	29.8518	replicate	Benzo[b]fluorathene	205-99-2	Smith-Roe et al, unpublished	bbfEnzymaticMouseMutaMouseLung	34	14
bbf	DupSeq	Enzymatic	Mouse	MutaMouse	Lung	male	10-14	gavage	1perdayx180days	five dose plus control	180	1	6.25	mg/kg/day	75.1437	replicate	Benzo[b]fluorathene	205-99-2	Smith-Roe et al, unpublished	bbfEnzymaticMouseMutaMouseLung	34	14
bbf	DupSeq	Enzymatic	Mouse	MutaMouse	Lung	male	10-14	gavage	1perdayx180days	five dose plus control	180	1	6.25	mg/kg/day	94.7666	replicate	Benzo[b]fluorathene	205-99-2	Smith-Roe et al, unpublished	bbfEnzymaticMouseMutaMouseLung	34	14
bbf	DupSeq	Enzymatic	Mouse	MutaMouse	Lung	male	10-14	gavage	1perdayx180days	five dose plus control	180	1	6.25	mg/kg/day	179.284	replicate	Benzo[b]fluorathene	205-99-2	Smith-Roe et al, unpublished	bbfEnzymaticMouseMutaMouseLung	34	14
bbf	DupSeq	Enzymatic	Mouse	MutaMouse	Lung	male	10-14	gavage	1perdayx180days	five dose plus control	180	1	6.25	mg/kg/day	150.105	replicate	Benzo[b]fluorathene	205-99-2	Smith-Roe et al, unpublished	bbfEnzymaticMouseMutaMouseLung	34	14
bbf	DupSeq	Enzymatic	Mouse	MutaMouse	Lung	male	10-14	gavage	1perdayx180days	five dose plus control	180	1	12.5	mg/kg/day	151.033	replicate	Benzo[b]fluorathene	205-99-2	Smith-Roe et al, unpublished	bbfEnzymaticMouseMutaMouseLung	34	14
bbf	DupSeq	Enzymatic	Mouse	MutaMouse	Lung	male	10-14	gavage	1perdayx180days	five dose plus control	180	1	12.5	mg/kg/day	116.021	replicate	Benzo[b]fluorathene	205-99-2	Smith-Roe et al, unpublished	bbfEnzymaticMouseMutaMouseLung	34	14
bbf	DupSeq	Enzymatic	Mouse	MutaMouse	Lung	male	10-14	gavage	1perdayx180days	five dose plus control	180	1	12.5	mg/kg/day	203.98	replicate	Benzo[b]fluorathene	205-99-2	Smith-Roe et al, unpublished	bbfEnzymaticMouseMutaMouseLung	34	14
bbf	DupSeq	Enzymatic	Mouse	MutaMouse	Lung	male	10-14	gavage	1perdayx180days	five dose plus control	180	1	12.5	mg/kg/day	158.598	replicate	Benzo[b]fluorathene	205-99-2	Smith-Roe et al, unpublished	bbfEnzymaticMouseMutaMouseLung	34	14
bbf	DupSeq	Enzymatic	Mouse	MutaMouse	Lung	male	10-14	gavage	1perdayx180days	five dose plus control	180	1	25	mg/kg/day	245.59	replicate	Benzo[b]fluorathene	205-99-2	Smith-Roe et al, unpublished	bbfEnzymaticMouseMutaMouseLung	34	14
bbf	DupSeq	Enzymatic	Mouse	MutaMouse	Lung	male	10-14	gavage	1perdayx180days	five dose plus control	180	1	25	mg/kg/day	152.17	replicate	Benzo[b]fluorathene	205-99-2	Smith-Roe et al, unpublished	bbfEnzymaticMouseMutaMouseLung	34	14
bbf	DupSeq	Enzymatic	Mouse	MutaMouse	Lung	male	10-14	gavage	1perdayx180days	five dose plus control	180	1	25	mg/kg/day	271.671	replicate	Benzo[b]fluorathene	205-99-2	Smith-Roe et al, unpublished	bbfEnzymaticMouseMutaMouseLung	34	14
bbf	DupSeq	Enzymatic	Mouse	MutaMouse	Lung	male	10-14	gavage	1perdayx180days	five dose plus control	180	1	25	mg/kg/day	207.897	replicate	Benzo[b]fluorathene	205-99-2	Smith-Roe et al, unpublished	bbfEnzymaticMouseMutaMouseLung	34	14
nnk	DupSeq	Enzymatic	Rat	BigBlue.rat	Liver	male	10	gavage	1perdayx28days	five dose plus control	28	3	0	mg/kg/day	6.72111	replicate	nicotine-derived nitrosamine ketone	64091-91-4	Jolly et al, unpublished	nnkEnzymaticRatBigBlue.ratLiver	35	15
nnk	DupSeq	Enzymatic	Rat	BigBlue.rat	Liver	male	10	gavage	1perdayx28days	five dose plus control	28	3	0	mg/kg/day	7.56061	replicate	nicotine-derived nitrosamine ketone	64091-91-4	Jolly et al, unpublished	nnkEnzymaticRatBigBlue.ratLiver	35	15
nnk	DupSeq	Enzymatic	Rat	BigBlue.rat	Liver	male	10	gavage	1perdayx28days	five dose plus control	28	3	0	mg/kg/day	6.51588	replicate	nicotine-derived nitrosamine ketone	64091-91-4	Jolly et al, unpublished	nnkEnzymaticRatBigBlue.ratLiver	35	15
nnk	DupSeq	Enzymatic	Rat	BigBlue.rat	Liver	male	10	gavage	1perdayx28days	five dose plus control	28	3	0	mg/kg/day	7.13845	replicate	nicotine-derived nitrosamine ketone	64091-91-4	Jolly et al, unpublished	nnkEnzymaticRatBigBlue.ratLiver	35	15
nnk	DupSeq	Enzymatic	Rat	BigBlue.rat	Liver	male	10	gavage	1perdayx28days	five dose plus control	28	3	0	mg/kg/day	7.55668	replicate	nicotine-derived nitrosamine ketone	64091-91-4	Jolly et al, unpublished	nnkEnzymaticRatBigBlue.ratLiver	35	15
nnk	DupSeq	Enzymatic	Rat	BigBlue.rat	Liver	male	10	gavage	1perdayx28days	five dose plus control	28	3	0.03	mg/kg/day	6.17508	replicate	nicotine-derived nitrosamine ketone	64091-91-4	Jolly et al, unpublished	nnkEnzymaticRatBigBlue.ratLiver	35	15
nnk	DupSeq	Enzymatic	Rat	BigBlue.rat	Liver	male	10	gavage	1perdayx28days	five dose plus control	28	3	0.03	mg/kg/day	6.66798	replicate	nicotine-derived nitrosamine ketone	64091-91-4	Jolly et al, unpublished	nnkEnzymaticRatBigBlue.ratLiver	35	15
nnk	DupSeq	Enzymatic	Rat	BigBlue.rat	Liver	male	10	gavage	1perdayx28days	five dose plus control	28	3	0.03	mg/kg/day	7.48913	replicate	nicotine-derived nitrosamine ketone	64091-91-4	Jolly et al, unpublished	nnkEnzymaticRatBigBlue.ratLiver	35	15
nnk	DupSeq	Enzymatic	Rat	BigBlue.rat	Liver	male	10	gavage	1perdayx28days	five dose plus control	28	3	0.03	mg/kg/day	6.27374	replicate	nicotine-derived nitrosamine ketone	64091-91-4	Jolly et al, unpublished	nnkEnzymaticRatBigBlue.ratLiver	35	15
nnk	DupSeq	Enzymatic	Rat	BigBlue.rat	Liver	male	10	gavage	1perdayx28days	five dose plus control	28	3	0.03	mg/kg/day	6.0225	replicate	nicotine-derived nitrosamine ketone	64091-91-4	Jolly et al, unpublished	nnkEnzymaticRatBigBlue.ratLiver	35	15
nnk	DupSeq	Enzymatic	Rat	BigBlue.rat	Liver	male	10	gavage	1perdayx28days	five dose plus control	28	3	0.1	mg/kg/day	5.05117	replicate	nicotine-derived nitrosamine ketone	64091-91-4	Jolly et al, unpublished	nnkEnzymaticRatBigBlue.ratLiver	35	15
nnk	DupSeq	Enzymatic	Rat	BigBlue.rat	Liver	male	10	gavage	1perdayx28days	five dose plus control	28	3	0.1	mg/kg/day	7.00359	replicate	nicotine-derived nitrosamine ketone	64091-91-4	Jolly et al, unpublished	nnkEnzymaticRatBigBlue.ratLiver	35	15
nnk	DupSeq	Enzymatic	Rat	BigBlue.rat	Liver	male	10	gavage	1perdayx28days	five dose plus control	28	3	0.1	mg/kg/day	7.14705	replicate	nicotine-derived nitrosamine ketone	64091-91-4	Jolly et al, unpublished	nnkEnzymaticRatBigBlue.ratLiver	35	15
nnk	DupSeq	Enzymatic	Rat	BigBlue.rat	Liver	male	10	gavage	1perdayx28days	five dose plus control	28	3	0.1	mg/kg/day	6.55192	replicate	nicotine-derived nitrosamine ketone	64091-91-4	Jolly et al, unpublished	nnkEnzymaticRatBigBlue.ratLiver	35	15
nnk	DupSeq	Enzymatic	Rat	BigBlue.rat	Liver	male	10	gavage	1perdayx28days	five dose plus control	28	3	0.1	mg/kg/day	7.1156	replicate	nicotine-derived nitrosamine ketone	64091-91-4	Jolly et al, unpublished	nnkEnzymaticRatBigBlue.ratLiver	35	15
nnk	DupSeq	Enzymatic	Rat	BigBlue.rat	Liver	male	10	gavage	1perdayx28days	five dose plus control	28	3	1	mg/kg/day	9.49019	replicate	nicotine-derived nitrosamine ketone	64091-91-4	Jolly et al, unpublished	nnkEnzymaticRatBigBlue.ratLiver	35	15
nnk	DupSeq	Enzymatic	Rat	BigBlue.rat	Liver	male	10	gavage	1perdayx28days	five dose plus control	28	3	1	mg/kg/day	10.8484	replicate	nicotine-derived nitrosamine ketone	64091-91-4	Jolly et al, unpublished	nnkEnzymaticRatBigBlue.ratLiver	35	15
nnk	DupSeq	Enzymatic	Rat	BigBlue.rat	Liver	male	10	gavage	1perdayx28days	five dose plus control	28	3	1	mg/kg/day	10.1473	replicate	nicotine-derived nitrosamine ketone	64091-91-4	Jolly et al, unpublished	nnkEnzymaticRatBigBlue.ratLiver	35	15
nnk	DupSeq	Enzymatic	Rat	BigBlue.rat	Liver	male	10	gavage	1perdayx28days	five dose plus control	28	3	1	mg/kg/day	12.4956	replicate	nicotine-derived nitrosamine ketone	64091-91-4	Jolly et al, unpublished	nnkEnzymaticRatBigBlue.ratLiver	35	15
nnk	DupSeq	Enzymatic	Rat	BigBlue.rat	Liver	male	10	gavage	1perdayx28days	five dose plus control	28	3	1	mg/kg/day	12.0791	replicate	nicotine-derived nitrosamine ketone	64091-91-4	Jolly et al, unpublished	nnkEnzymaticRatBigBlue.ratLiver	35	15
nnk	DupSeq	Enzymatic	Rat	BigBlue.rat	Liver	male	10	gavage	1perdayx28days	five dose plus control	28	3	10	mg/kg/day	35.3362	replicate	nicotine-derived nitrosamine ketone	64091-91-4	Jolly et al, unpublished	nnkEnzymaticRatBigBlue.ratLiver	35	15
nnk	DupSeq	Enzymatic	Rat	BigBlue.rat	Liver	male	10	gavage	1perdayx28days	five dose plus control	28	3	10	mg/kg/day	34.0598	replicate	nicotine-derived nitrosamine ketone	64091-91-4	Jolly et al, unpublished	nnkEnzymaticRatBigBlue.ratLiver	35	15
nnk	DupSeq	Enzymatic	Rat	BigBlue.rat	Liver	male	10	gavage	1perdayx28days	five dose plus control	28	3	10	mg/kg/day	42.4211	replicate	nicotine-derived nitrosamine ketone	64091-91-4	Jolly et al, unpublished	nnkEnzymaticRatBigBlue.ratLiver	35	15
nnk	DupSeq	Enzymatic	Rat	BigBlue.rat	Liver	male	10	gavage	1perdayx28days	five dose plus control	28	3	10	mg/kg/day	44.5238	replicate	nicotine-derived nitrosamine ketone	64091-91-4	Jolly et al, unpublished	nnkEnzymaticRatBigBlue.ratLiver	35	15
nnk	DupSeq	Enzymatic	Rat	BigBlue.rat	Liver	male	10	gavage	1perdayx28days	five dose plus control	28	3	10	mg/kg/day	45.8928	replicate	nicotine-derived nitrosamine ketone	64091-91-4	Jolly et al, unpublished	nnkEnzymaticRatBigBlue.ratLiver	35	15
nnk	DupSeq	Enzymatic	Rat	BigBlue.rat	Liver	male	10	gavage	1perdayx28days	five dose plus control	28	3	30	mg/kg/day	122.675	replicate	nicotine-derived nitrosamine ketone	64091-91-4	Jolly et al, unpublished	nnkEnzymaticRatBigBlue.ratLiver	35	15
nnk	DupSeq	Enzymatic	Rat	BigBlue.rat	Liver	male	10	gavage	1perdayx28days	five dose plus control	28	3	30	mg/kg/day	122.357	replicate	nicotine-derived nitrosamine ketone	64091-91-4	Jolly et al, unpublished	nnkEnzymaticRatBigBlue.ratLiver	35	15
nnk	DupSeq	Enzymatic	Rat	BigBlue.rat	Liver	male	10	gavage	1perdayx28days	five dose plus control	28	3	30	mg/kg/day	119.856	replicate	nicotine-derived nitrosamine ketone	64091-91-4	Jolly et al, unpublished	nnkEnzymaticRatBigBlue.ratLiver	35	15
nnk	DupSeq	Enzymatic	Rat	BigBlue.rat	Liver	male	10	gavage	1perdayx28days	five dose plus control	28	3	30	mg/kg/day	141.483	replicate	nicotine-derived nitrosamine ketone	64091-91-4	Jolly et al, unpublished	nnkEnzymaticRatBigBlue.ratLiver	35	15
nnk	DupSeq	Enzymatic	Rat	BigBlue.rat	Liver	male	10	gavage	1perdayx28days	five dose plus control	28	3	30	mg/kg/day	122.48	replicate	nicotine-derived nitrosamine ketone	64091-91-4	Jolly et al, unpublished	nnkEnzymaticRatBigBlue.ratLiver	35	15
nnk	DupSeq	Enzymatic	Rat	BigBlue.rat	Lung	male	10	gavage	1perdayx28days	five dose plus control	28	3	0	mg/kg/day	6.19384	replicate	nicotine-derived nitrosamine ketone	64091-91-4	Jolly et al, unpublished	nnkEnzymaticRatBigBlue.ratLung	36	15
nnk	DupSeq	Enzymatic	Rat	BigBlue.rat	Lung	male	10	gavage	1perdayx28days	five dose plus control	28	3	0	mg/kg/day	5.3277	replicate	nicotine-derived nitrosamine ketone	64091-91-4	Jolly et al, unpublished	nnkEnzymaticRatBigBlue.ratLung	36	15
nnk	DupSeq	Enzymatic	Rat	BigBlue.rat	Lung	male	10	gavage	1perdayx28days	five dose plus control	28	3	0	mg/kg/day	6.3759	replicate	nicotine-derived nitrosamine ketone	64091-91-4	Jolly et al, unpublished	nnkEnzymaticRatBigBlue.ratLung	36	15
nnk	DupSeq	Enzymatic	Rat	BigBlue.rat	Lung	male	10	gavage	1perdayx28days	five dose plus control	28	3	0	mg/kg/day	6.52692	replicate	nicotine-derived nitrosamine ketone	64091-91-4	Jolly et al, unpublished	nnkEnzymaticRatBigBlue.ratLung	36	15
nnk	DupSeq	Enzymatic	Rat	BigBlue.rat	Lung	male	10	gavage	1perdayx28days	five dose plus control	28	3	0	mg/kg/day	7.89526	replicate	nicotine-derived nitrosamine ketone	64091-91-4	Jolly et al, unpublished	nnkEnzymaticRatBigBlue.ratLung	36	15
nnk	DupSeq	Enzymatic	Rat	BigBlue.rat	Lung	male	10	gavage	1perdayx28days	five dose plus control	28	3	0.03	mg/kg/day	6.6338	replicate	nicotine-derived nitrosamine ketone	64091-91-4	Jolly et al, unpublished	nnkEnzymaticRatBigBlue.ratLung	36	15
nnk	DupSeq	Enzymatic	Rat	BigBlue.rat	Lung	male	10	gavage	1perdayx28days	five dose plus control	28	3	0.03	mg/kg/day	6.58546	replicate	nicotine-derived nitrosamine ketone	64091-91-4	Jolly et al, unpublished	nnkEnzymaticRatBigBlue.ratLung	36	15
nnk	DupSeq	Enzymatic	Rat	BigBlue.rat	Lung	male	10	gavage	1perdayx28days	five dose plus control	28	3	0.03	mg/kg/day	6.58724	replicate	nicotine-derived nitrosamine ketone	64091-91-4	Jolly et al, unpublished	nnkEnzymaticRatBigBlue.ratLung	36	15
nnk	DupSeq	Enzymatic	Rat	BigBlue.rat	Lung	male	10	gavage	1perdayx28days	five dose plus control	28	3	0.03	mg/kg/day	6.30309	replicate	nicotine-derived nitrosamine ketone	64091-91-4	Jolly et al, unpublished	nnkEnzymaticRatBigBlue.ratLung	36	15
nnk	DupSeq	Enzymatic	Rat	BigBlue.rat	Lung	male	10	gavage	1perdayx28days	five dose plus control	28	3	0.03	mg/kg/day	5.97182	replicate	nicotine-derived nitrosamine ketone	64091-91-4	Jolly et al, unpublished	nnkEnzymaticRatBigBlue.ratLung	36	15
nnk	DupSeq	Enzymatic	Rat	BigBlue.rat	Lung	male	10	gavage	1perdayx28days	five dose plus control	28	3	0.1	mg/kg/day	6.55882	replicate	nicotine-derived nitrosamine ketone	64091-91-4	Jolly et al, unpublished	nnkEnzymaticRatBigBlue.ratLung	36	15
nnk	DupSeq	Enzymatic	Rat	BigBlue.rat	Lung	male	10	gavage	1perdayx28days	five dose plus control	28	3	0.1	mg/kg/day	7.9369	replicate	nicotine-derived nitrosamine ketone	64091-91-4	Jolly et al, unpublished	nnkEnzymaticRatBigBlue.ratLung	36	15
nnk	DupSeq	Enzymatic	Rat	BigBlue.rat	Lung	male	10	gavage	1perdayx28days	five dose plus control	28	3	0.1	mg/kg/day	8.36897	replicate	nicotine-derived nitrosamine ketone	64091-91-4	Jolly et al, unpublished	nnkEnzymaticRatBigBlue.ratLung	36	15
nnk	DupSeq	Enzymatic	Rat	BigBlue.rat	Lung	male	10	gavage	1perdayx28days	five dose plus control	28	3	0.1	mg/kg/day	9.90677	replicate	nicotine-derived nitrosamine ketone	64091-91-4	Jolly et al, unpublished	nnkEnzymaticRatBigBlue.ratLung	36	15
nnk	DupSeq	Enzymatic	Rat	BigBlue.rat	Lung	male	10	gavage	1perdayx28days	five dose plus control	28	3	0.1	mg/kg/day	7.86382	replicate	nicotine-derived nitrosamine ketone	64091-91-4	Jolly et al, unpublished	nnkEnzymaticRatBigBlue.ratLung	36	15
nnk	DupSeq	Enzymatic	Rat	BigBlue.rat	Lung	male	10	gavage	1perdayx28days	five dose plus control	28	3	1	mg/kg/day	29.2977	replicate	nicotine-derived nitrosamine ketone	64091-91-4	Jolly et al, unpublished	nnkEnzymaticRatBigBlue.ratLung	36	15
nnk	DupSeq	Enzymatic	Rat	BigBlue.rat	Lung	male	10	gavage	1perdayx28days	five dose plus control	28	3	1	mg/kg/day	22.186	replicate	nicotine-derived nitrosamine ketone	64091-91-4	Jolly et al, unpublished	nnkEnzymaticRatBigBlue.ratLung	36	15
nnk	DupSeq	Enzymatic	Rat	BigBlue.rat	Lung	male	10	gavage	1perdayx28days	five dose plus control	28	3	1	mg/kg/day	40.9909	replicate	nicotine-derived nitrosamine ketone	64091-91-4	Jolly et al, unpublished	nnkEnzymaticRatBigBlue.ratLung	36	15
nnk	DupSeq	Enzymatic	Rat	BigBlue.rat	Lung	male	10	gavage	1perdayx28days	five dose plus control	28	3	1	mg/kg/day	19.9975	replicate	nicotine-derived nitrosamine ketone	64091-91-4	Jolly et al, unpublished	nnkEnzymaticRatBigBlue.ratLung	36	15
nnk	DupSeq	Enzymatic	Rat	BigBlue.rat	Lung	male	10	gavage	1perdayx28days	five dose plus control	28	3	1	mg/kg/day	23.1699	replicate	nicotine-derived nitrosamine ketone	64091-91-4	Jolly et al, unpublished	nnkEnzymaticRatBigBlue.ratLung	36	15
nnk	DupSeq	Enzymatic	Rat	BigBlue.rat	Lung	male	10	gavage	1perdayx28days	five dose plus control	28	3	10	mg/kg/day	49.5992	replicate	nicotine-derived nitrosamine ketone	64091-91-4	Jolly et al, unpublished	nnkEnzymaticRatBigBlue.ratLung	36	15
nnk	DupSeq	Enzymatic	Rat	BigBlue.rat	Lung	male	10	gavage	1perdayx28days	five dose plus control	28	3	10	mg/kg/day	53.8441	replicate	nicotine-derived nitrosamine ketone	64091-91-4	Jolly et al, unpublished	nnkEnzymaticRatBigBlue.ratLung	36	15
nnk	DupSeq	Enzymatic	Rat	BigBlue.rat	Lung	male	10	gavage	1perdayx28days	five dose plus control	28	3	10	mg/kg/day	49.7362	replicate	nicotine-derived nitrosamine ketone	64091-91-4	Jolly et al, unpublished	nnkEnzymaticRatBigBlue.ratLung	36	15
nnk	DupSeq	Enzymatic	Rat	BigBlue.rat	Lung	male	10	gavage	1perdayx28days	five dose plus control	28	3	10	mg/kg/day	63.7495	replicate	nicotine-derived nitrosamine ketone	64091-91-4	Jolly et al, unpublished	nnkEnzymaticRatBigBlue.ratLung	36	15
nnk	DupSeq	Enzymatic	Rat	BigBlue.rat	Lung	male	10	gavage	1perdayx28days	five dose plus control	28	3	10	mg/kg/day	58.0768	replicate	nicotine-derived nitrosamine ketone	64091-91-4	Jolly et al, unpublished	nnkEnzymaticRatBigBlue.ratLung	36	15
nnk	DupSeq	Enzymatic	Rat	BigBlue.rat	Lung	male	10	gavage	1perdayx28days	five dose plus control	28	3	30	mg/kg/day	94.1527	replicate	nicotine-derived nitrosamine ketone	64091-91-4	Jolly et al, unpublished	nnkEnzymaticRatBigBlue.ratLung	36	15
nnk	DupSeq	Enzymatic	Rat	BigBlue.rat	Lung	male	10	gavage	1perdayx28days	five dose plus control	28	3	30	mg/kg/day	88.9202	replicate	nicotine-derived nitrosamine ketone	64091-91-4	Jolly et al, unpublished	nnkEnzymaticRatBigBlue.ratLung	36	15
nnk	DupSeq	Enzymatic	Rat	BigBlue.rat	Lung	male	10	gavage	1perdayx28days	five dose plus control	28	3	30	mg/kg/day	85.3339	replicate	nicotine-derived nitrosamine ketone	64091-91-4	Jolly et al, unpublished	nnkEnzymaticRatBigBlue.ratLung	36	15
nnk	DupSeq	Enzymatic	Rat	BigBlue.rat	Lung	male	10	gavage	1perdayx28days	five dose plus control	28	3	30	mg/kg/day	104.27	replicate	nicotine-derived nitrosamine ketone	64091-91-4	Jolly et al, unpublished	nnkEnzymaticRatBigBlue.ratLung	36	15
nnk	DupSeq	Enzymatic	Rat	BigBlue.rat	Lung	male	10	gavage	1perdayx28days	five dose plus control	28	3	30	mg/kg/day	109.128	replicate	nicotine-derived nitrosamine ketone	64091-91-4	Jolly et al, unpublished	nnkEnzymaticRatBigBlue.ratLung	36	15
nmor	DupSeq	Enzymatic	Mouse	BigBlue.mouse	Liver	male	8-10	gavage	1perdayx28days	six dose plus control	28	3	0	mg/kg/day	4.27088	replicate	n-nitrosomorpholine	59-89-2	Zhang.2025.EnvironMolMutagen.66.3.80-98	nmorEnzymaticMouseBigBlue.mouseLiver	37	16
nmor	DupSeq	Enzymatic	Mouse	BigBlue.mouse	Liver	male	8-10	gavage	1perdayx28days	six dose plus control	28	3	0	mg/kg/day	8.32565	replicate	n-nitrosomorpholine	59-89-2	Zhang.2025.EnvironMolMutagen.66.3.80-98	nmorEnzymaticMouseBigBlue.mouseLiver	37	16
nmor	DupSeq	Enzymatic	Mouse	BigBlue.mouse	Liver	male	8-10	gavage	1perdayx28days	six dose plus control	28	3	0	mg/kg/day	4.09937	replicate	n-nitrosomorpholine	59-89-2	Zhang.2025.EnvironMolMutagen.66.3.80-98	nmorEnzymaticMouseBigBlue.mouseLiver	37	16
nmor	DupSeq	Enzymatic	Mouse	BigBlue.mouse	Liver	male	8-10	gavage	1perdayx28days	six dose plus control	28	3	0	mg/kg/day	5.52521	replicate	n-nitrosomorpholine	59-89-2	Zhang.2025.EnvironMolMutagen.66.3.80-98	nmorEnzymaticMouseBigBlue.mouseLiver	37	16
nmor	DupSeq	Enzymatic	Mouse	BigBlue.mouse	Liver	male	8-10	gavage	1perdayx28days	six dose plus control	28	3	0	mg/kg/day	4.05406	replicate	n-nitrosomorpholine	59-89-2	Zhang.2025.EnvironMolMutagen.66.3.80-98	nmorEnzymaticMouseBigBlue.mouseLiver	37	16
nmor	DupSeq	Enzymatic	Mouse	BigBlue.mouse	Liver	male	8-10	gavage	1perdayx28days	six dose plus control	28	3	0.03	mg/kg/day	5.63462	replicate	n-nitrosomorpholine	59-89-2	Zhang.2025.EnvironMolMutagen.66.3.80-98	nmorEnzymaticMouseBigBlue.mouseLiver	37	16
nmor	DupSeq	Enzymatic	Mouse	BigBlue.mouse	Liver	male	8-10	gavage	1perdayx28days	six dose plus control	28	3	0.03	mg/kg/day	4.91129	replicate	n-nitrosomorpholine	59-89-2	Zhang.2025.EnvironMolMutagen.66.3.80-98	nmorEnzymaticMouseBigBlue.mouseLiver	37	16
nmor	DupSeq	Enzymatic	Mouse	BigBlue.mouse	Liver	male	8-10	gavage	1perdayx28days	six dose plus control	28	3	0.03	mg/kg/day	5.28107	replicate	n-nitrosomorpholine	59-89-2	Zhang.2025.EnvironMolMutagen.66.3.80-98	nmorEnzymaticMouseBigBlue.mouseLiver	37	16
nmor	DupSeq	Enzymatic	Mouse	BigBlue.mouse	Liver	male	8-10	gavage	1perdayx28days	six dose plus control	28	3	0.03	mg/kg/day	5.90585	replicate	n-nitrosomorpholine	59-89-2	Zhang.2025.EnvironMolMutagen.66.3.80-98	nmorEnzymaticMouseBigBlue.mouseLiver	37	16
nmor	DupSeq	Enzymatic	Mouse	BigBlue.mouse	Liver	male	8-10	gavage	1perdayx28days	six dose plus control	28	3	0.03	mg/kg/day	4.99617	replicate	n-nitrosomorpholine	59-89-2	Zhang.2025.EnvironMolMutagen.66.3.80-98	nmorEnzymaticMouseBigBlue.mouseLiver	37	16
nmor	DupSeq	Enzymatic	Mouse	BigBlue.mouse	Liver	male	8-10	gavage	1perdayx28days	six dose plus control	28	3	0.1	mg/kg/day	6.96457	replicate	n-nitrosomorpholine	59-89-2	Zhang.2025.EnvironMolMutagen.66.3.80-98	nmorEnzymaticMouseBigBlue.mouseLiver	37	16
nmor	DupSeq	Enzymatic	Mouse	BigBlue.mouse	Liver	male	8-10	gavage	1perdayx28days	six dose plus control	28	3	0.1	mg/kg/day	6.35914	replicate	n-nitrosomorpholine	59-89-2	Zhang.2025.EnvironMolMutagen.66.3.80-98	nmorEnzymaticMouseBigBlue.mouseLiver	37	16
nmor	DupSeq	Enzymatic	Mouse	BigBlue.mouse	Liver	male	8-10	gavage	1perdayx28days	six dose plus control	28	3	0.1	mg/kg/day	6.34304	replicate	n-nitrosomorpholine	59-89-2	Zhang.2025.EnvironMolMutagen.66.3.80-98	nmorEnzymaticMouseBigBlue.mouseLiver	37	16
nmor	DupSeq	Enzymatic	Mouse	BigBlue.mouse	Liver	male	8-10	gavage	1perdayx28days	six dose plus control	28	3	0.1	mg/kg/day	6.95684	replicate	n-nitrosomorpholine	59-89-2	Zhang.2025.EnvironMolMutagen.66.3.80-98	nmorEnzymaticMouseBigBlue.mouseLiver	37	16
nmor	DupSeq	Enzymatic	Mouse	BigBlue.mouse	Liver	male	8-10	gavage	1perdayx28days	six dose plus control	28	3	0.1	mg/kg/day	8.48883	replicate	n-nitrosomorpholine	59-89-2	Zhang.2025.EnvironMolMutagen.66.3.80-98	nmorEnzymaticMouseBigBlue.mouseLiver	37	16
nmor	DupSeq	Enzymatic	Mouse	BigBlue.mouse	Liver	male	8-10	gavage	1perdayx28days	six dose plus control	28	3	0.3	mg/kg/day	7.73377	replicate	n-nitrosomorpholine	59-89-2	Zhang.2025.EnvironMolMutagen.66.3.80-98	nmorEnzymaticMouseBigBlue.mouseLiver	37	16
nmor	DupSeq	Enzymatic	Mouse	BigBlue.mouse	Liver	male	8-10	gavage	1perdayx28days	six dose plus control	28	3	0.3	mg/kg/day	8.78081	replicate	n-nitrosomorpholine	59-89-2	Zhang.2025.EnvironMolMutagen.66.3.80-98	nmorEnzymaticMouseBigBlue.mouseLiver	37	16
nmor	DupSeq	Enzymatic	Mouse	BigBlue.mouse	Liver	male	8-10	gavage	1perdayx28days	six dose plus control	28	3	0.3	mg/kg/day	7.86409	replicate	n-nitrosomorpholine	59-89-2	Zhang.2025.EnvironMolMutagen.66.3.80-98	nmorEnzymaticMouseBigBlue.mouseLiver	37	16
nmor	DupSeq	Enzymatic	Mouse	BigBlue.mouse	Liver	male	8-10	gavage	1perdayx28days	six dose plus control	28	3	0.3	mg/kg/day	8.32106	replicate	n-nitrosomorpholine	59-89-2	Zhang.2025.EnvironMolMutagen.66.3.80-98	nmorEnzymaticMouseBigBlue.mouseLiver	37	16
nmor	DupSeq	Enzymatic	Mouse	BigBlue.mouse	Liver	male	8-10	gavage	1perdayx28days	six dose plus control	28	3	0.3	mg/kg/day	11.1493	replicate	n-nitrosomorpholine	59-89-2	Zhang.2025.EnvironMolMutagen.66.3.80-98	nmorEnzymaticMouseBigBlue.mouseLiver	37	16
nmor	DupSeq	Enzymatic	Mouse	BigBlue.mouse	Liver	male	8-10	gavage	1perdayx28days	six dose plus control	28	3	1	mg/kg/day	17.0809	replicate	n-nitrosomorpholine	59-89-2	Zhang.2025.EnvironMolMutagen.66.3.80-98	nmorEnzymaticMouseBigBlue.mouseLiver	37	16
nmor	DupSeq	Enzymatic	Mouse	BigBlue.mouse	Liver	male	8-10	gavage	1perdayx28days	six dose plus control	28	3	1	mg/kg/day	16.3092	replicate	n-nitrosomorpholine	59-89-2	Zhang.2025.EnvironMolMutagen.66.3.80-98	nmorEnzymaticMouseBigBlue.mouseLiver	37	16
nmor	DupSeq	Enzymatic	Mouse	BigBlue.mouse	Liver	male	8-10	gavage	1perdayx28days	six dose plus control	28	3	1	mg/kg/day	17.7131	replicate	n-nitrosomorpholine	59-89-2	Zhang.2025.EnvironMolMutagen.66.3.80-98	nmorEnzymaticMouseBigBlue.mouseLiver	37	16
nmor	DupSeq	Enzymatic	Mouse	BigBlue.mouse	Liver	male	8-10	gavage	1perdayx28days	six dose plus control	28	3	1	mg/kg/day	28.0136	replicate	n-nitrosomorpholine	59-89-2	Zhang.2025.EnvironMolMutagen.66.3.80-98	nmorEnzymaticMouseBigBlue.mouseLiver	37	16
nmor	DupSeq	Enzymatic	Mouse	BigBlue.mouse	Liver	male	8-10	gavage	1perdayx28days	six dose plus control	28	3	1	mg/kg/day	28.063	replicate	n-nitrosomorpholine	59-89-2	Zhang.2025.EnvironMolMutagen.66.3.80-98	nmorEnzymaticMouseBigBlue.mouseLiver	37	16
nmor	DupSeq	Enzymatic	Mouse	BigBlue.mouse	Liver	male	8-10	gavage	1perdayx28days	six dose plus control	28	3	3	mg/kg/day	51.3388	replicate	n-nitrosomorpholine	59-89-2	Zhang.2025.EnvironMolMutagen.66.3.80-98	nmorEnzymaticMouseBigBlue.mouseLiver	37	16
nmor	DupSeq	Enzymatic	Mouse	BigBlue.mouse	Liver	male	8-10	gavage	1perdayx28days	six dose plus control	28	3	3	mg/kg/day	49.0111	replicate	n-nitrosomorpholine	59-89-2	Zhang.2025.EnvironMolMutagen.66.3.80-98	nmorEnzymaticMouseBigBlue.mouseLiver	37	16
nmor	DupSeq	Enzymatic	Mouse	BigBlue.mouse	Liver	male	8-10	gavage	1perdayx28days	six dose plus control	28	3	3	mg/kg/day	59.8694	replicate	n-nitrosomorpholine	59-89-2	Zhang.2025.EnvironMolMutagen.66.3.80-98	nmorEnzymaticMouseBigBlue.mouseLiver	37	16
nmor	DupSeq	Enzymatic	Mouse	BigBlue.mouse	Liver	male	8-10	gavage	1perdayx28days	six dose plus control	28	3	3	mg/kg/day	53.0596	replicate	n-nitrosomorpholine	59-89-2	Zhang.2025.EnvironMolMutagen.66.3.80-98	nmorEnzymaticMouseBigBlue.mouseLiver	37	16
nmor	DupSeq	Enzymatic	Mouse	BigBlue.mouse	Liver	male	8-10	gavage	1perdayx28days	six dose plus control	28	3	3	mg/kg/day	52.7656	replicate	n-nitrosomorpholine	59-89-2	Zhang.2025.EnvironMolMutagen.66.3.80-98	nmorEnzymaticMouseBigBlue.mouseLiver	37	16
nmor	DupSeq	Enzymatic	Mouse	BigBlue.mouse	Liver	male	8-10	gavage	1perdayx28days	six dose plus control	28	3	10	mg/kg/day	124.615	replicate	n-nitrosomorpholine	59-89-2	Zhang.2025.EnvironMolMutagen.66.3.80-98	nmorEnzymaticMouseBigBlue.mouseLiver	37	16
nmor	DupSeq	Enzymatic	Mouse	BigBlue.mouse	Liver	male	8-10	gavage	1perdayx28days	six dose plus control	28	3	10	mg/kg/day	140.233	replicate	n-nitrosomorpholine	59-89-2	Zhang.2025.EnvironMolMutagen.66.3.80-98	nmorEnzymaticMouseBigBlue.mouseLiver	37	16
nmor	DupSeq	Enzymatic	Mouse	BigBlue.mouse	Liver	male	8-10	gavage	1perdayx28days	six dose plus control	28	3	10	mg/kg/day	139.005	replicate	n-nitrosomorpholine	59-89-2	Zhang.2025.EnvironMolMutagen.66.3.80-98	nmorEnzymaticMouseBigBlue.mouseLiver	37	16
nmor	DupSeq	Enzymatic	Mouse	BigBlue.mouse	Liver	male	8-10	gavage	1perdayx28days	six dose plus control	28	3	10	mg/kg/day	146.08	replicate	n-nitrosomorpholine	59-89-2	Zhang.2025.EnvironMolMutagen.66.3.80-98	nmorEnzymaticMouseBigBlue.mouseLiver	37	16
nmor	DupSeq	Enzymatic	Mouse	BigBlue.mouse	Liver	male	8-10	gavage	1perdayx28days	six dose plus control	28	3	10	mg/kg/day	149.92	replicate	n-nitrosomorpholine	59-89-2	Zhang.2025.EnvironMolMutagen.66.3.80-98	nmorEnzymaticMouseBigBlue.mouseLiver	37	16
nmor	DupSeq	Enzymatic	Mouse	BigBlue.mouse	Kidney	male	8-10	gavage	1perdayx28days	six dose plus control	28	3	0	mg/kg/day	2.98606	replicate	n-nitrosomorpholine	59-89-2	Zhang.2025.EnvironMolMutagen.66.3.80-98	nmorEnzymaticMouseBigBlue.mouseKidney	38	16
nmor	DupSeq	Enzymatic	Mouse	BigBlue.mouse	Kidney	male	8-10	gavage	1perdayx28days	six dose plus control	28	3	0	mg/kg/day	3.34711	replicate	n-nitrosomorpholine	59-89-2	Zhang.2025.EnvironMolMutagen.66.3.80-98	nmorEnzymaticMouseBigBlue.mouseKidney	38	16
nmor	DupSeq	Enzymatic	Mouse	BigBlue.mouse	Kidney	male	8-10	gavage	1perdayx28days	six dose plus control	28	3	0	mg/kg/day	1.92379	replicate	n-nitrosomorpholine	59-89-2	Zhang.2025.EnvironMolMutagen.66.3.80-98	nmorEnzymaticMouseBigBlue.mouseKidney	38	16
nmor	DupSeq	Enzymatic	Mouse	BigBlue.mouse	Kidney	male	8-10	gavage	1perdayx28days	six dose plus control	28	3	0	mg/kg/day	4.06957	replicate	n-nitrosomorpholine	59-89-2	Zhang.2025.EnvironMolMutagen.66.3.80-98	nmorEnzymaticMouseBigBlue.mouseKidney	38	16
nmor	DupSeq	Enzymatic	Mouse	BigBlue.mouse	Kidney	male	8-10	gavage	1perdayx28days	six dose plus control	28	3	0	mg/kg/day	2.83191	replicate	n-nitrosomorpholine	59-89-2	Zhang.2025.EnvironMolMutagen.66.3.80-98	nmorEnzymaticMouseBigBlue.mouseKidney	38	16
nmor	DupSeq	Enzymatic	Mouse	BigBlue.mouse	Kidney	male	8-10	gavage	1perdayx28days	six dose plus control	28	3	0.03	mg/kg/day	4.38121	replicate	n-nitrosomorpholine	59-89-2	Zhang.2025.EnvironMolMutagen.66.3.80-98	nmorEnzymaticMouseBigBlue.mouseKidney	38	16
nmor	DupSeq	Enzymatic	Mouse	BigBlue.mouse	Kidney	male	8-10	gavage	1perdayx28days	six dose plus control	28	3	0.03	mg/kg/day	2.59694	replicate	n-nitrosomorpholine	59-89-2	Zhang.2025.EnvironMolMutagen.66.3.80-98	nmorEnzymaticMouseBigBlue.mouseKidney	38	16
nmor	DupSeq	Enzymatic	Mouse	BigBlue.mouse	Kidney	male	8-10	gavage	1perdayx28days	six dose plus control	28	3	0.03	mg/kg/day	3.93561	replicate	n-nitrosomorpholine	59-89-2	Zhang.2025.EnvironMolMutagen.66.3.80-98	nmorEnzymaticMouseBigBlue.mouseKidney	38	16
nmor	DupSeq	Enzymatic	Mouse	BigBlue.mouse	Kidney	male	8-10	gavage	1perdayx28days	six dose plus control	28	3	0.03	mg/kg/day	4.58922	replicate	n-nitrosomorpholine	59-89-2	Zhang.2025.EnvironMolMutagen.66.3.80-98	nmorEnzymaticMouseBigBlue.mouseKidney	38	16
nmor	DupSeq	Enzymatic	Mouse	BigBlue.mouse	Kidney	male	8-10	gavage	1perdayx28days	six dose plus control	28	3	0.03	mg/kg/day	3.36885	replicate	n-nitrosomorpholine	59-89-2	Zhang.2025.EnvironMolMutagen.66.3.80-98	nmorEnzymaticMouseBigBlue.mouseKidney	38	16
nmor	DupSeq	Enzymatic	Mouse	BigBlue.mouse	Kidney	male	8-10	gavage	1perdayx28days	six dose plus control	28	3	0.1	mg/kg/day	3.48713	replicate	n-nitrosomorpholine	59-89-2	Zhang.2025.EnvironMolMutagen.66.3.80-98	nmorEnzymaticMouseBigBlue.mouseKidney	38	16
nmor	DupSeq	Enzymatic	Mouse	BigBlue.mouse	Kidney	male	8-10	gavage	1perdayx28days	six dose plus control	28	3	0.1	mg/kg/day	3.49724	replicate	n-nitrosomorpholine	59-89-2	Zhang.2025.EnvironMolMutagen.66.3.80-98	nmorEnzymaticMouseBigBlue.mouseKidney	38	16
nmor	DupSeq	Enzymatic	Mouse	BigBlue.mouse	Kidney	male	8-10	gavage	1perdayx28days	six dose plus control	28	3	0.1	mg/kg/day	4.04945	replicate	n-nitrosomorpholine	59-89-2	Zhang.2025.EnvironMolMutagen.66.3.80-98	nmorEnzymaticMouseBigBlue.mouseKidney	38	16
nmor	DupSeq	Enzymatic	Mouse	BigBlue.mouse	Kidney	male	8-10	gavage	1perdayx28days	six dose plus control	28	3	0.1	mg/kg/day	3.00388	replicate	n-nitrosomorpholine	59-89-2	Zhang.2025.EnvironMolMutagen.66.3.80-98	nmorEnzymaticMouseBigBlue.mouseKidney	38	16
nmor	DupSeq	Enzymatic	Mouse	BigBlue.mouse	Kidney	male	8-10	gavage	1perdayx28days	six dose plus control	28	3	0.1	mg/kg/day	4.27751	replicate	n-nitrosomorpholine	59-89-2	Zhang.2025.EnvironMolMutagen.66.3.80-98	nmorEnzymaticMouseBigBlue.mouseKidney	38	16
nmor	DupSeq	Enzymatic	Mouse	BigBlue.mouse	Kidney	male	8-10	gavage	1perdayx28days	six dose plus control	28	3	0.3	mg/kg/day	4.44609	replicate	n-nitrosomorpholine	59-89-2	Zhang.2025.EnvironMolMutagen.66.3.80-98	nmorEnzymaticMouseBigBlue.mouseKidney	38	16
nmor	DupSeq	Enzymatic	Mouse	BigBlue.mouse	Kidney	male	8-10	gavage	1perdayx28days	six dose plus control	28	3	0.3	mg/kg/day	3.58551	replicate	n-nitrosomorpholine	59-89-2	Zhang.2025.EnvironMolMutagen.66.3.80-98	nmorEnzymaticMouseBigBlue.mouseKidney	38	16
nmor	DupSeq	Enzymatic	Mouse	BigBlue.mouse	Kidney	male	8-10	gavage	1perdayx28days	six dose plus control	28	3	0.3	mg/kg/day	3.89513	replicate	n-nitrosomorpholine	59-89-2	Zhang.2025.EnvironMolMutagen.66.3.80-98	nmorEnzymaticMouseBigBlue.mouseKidney	38	16
nmor	DupSeq	Enzymatic	Mouse	BigBlue.mouse	Kidney	male	8-10	gavage	1perdayx28days	six dose plus control	28	3	0.3	mg/kg/day	3.67737	replicate	n-nitrosomorpholine	59-89-2	Zhang.2025.EnvironMolMutagen.66.3.80-98	nmorEnzymaticMouseBigBlue.mouseKidney	38	16
nmor	DupSeq	Enzymatic	Mouse	BigBlue.mouse	Kidney	male	8-10	gavage	1perdayx28days	six dose plus control	28	3	0.3	mg/kg/day	3.56649	replicate	n-nitrosomorpholine	59-89-2	Zhang.2025.EnvironMolMutagen.66.3.80-98	nmorEnzymaticMouseBigBlue.mouseKidney	38	16
nmor	DupSeq	Enzymatic	Mouse	BigBlue.mouse	Kidney	male	8-10	gavage	1perdayx28days	six dose plus control	28	3	1	mg/kg/day	5.52788	replicate	n-nitrosomorpholine	59-89-2	Zhang.2025.EnvironMolMutagen.66.3.80-98	nmorEnzymaticMouseBigBlue.mouseKidney	38	16
nmor	DupSeq	Enzymatic	Mouse	BigBlue.mouse	Kidney	male	8-10	gavage	1perdayx28days	six dose plus control	28	3	1	mg/kg/day	6.02457	replicate	n-nitrosomorpholine	59-89-2	Zhang.2025.EnvironMolMutagen.66.3.80-98	nmorEnzymaticMouseBigBlue.mouseKidney	38	16
nmor	DupSeq	Enzymatic	Mouse	BigBlue.mouse	Kidney	male	8-10	gavage	1perdayx28days	six dose plus control	28	3	1	mg/kg/day	6.00863	replicate	n-nitrosomorpholine	59-89-2	Zhang.2025.EnvironMolMutagen.66.3.80-98	nmorEnzymaticMouseBigBlue.mouseKidney	38	16
nmor	DupSeq	Enzymatic	Mouse	BigBlue.mouse	Kidney	male	8-10	gavage	1perdayx28days	six dose plus control	28	3	1	mg/kg/day	3.96983	replicate	n-nitrosomorpholine	59-89-2	Zhang.2025.EnvironMolMutagen.66.3.80-98	nmorEnzymaticMouseBigBlue.mouseKidney	38	16
nmor	DupSeq	Enzymatic	Mouse	BigBlue.mouse	Kidney	male	8-10	gavage	1perdayx28days	six dose plus control	28	3	1	mg/kg/day	4.32263	replicate	n-nitrosomorpholine	59-89-2	Zhang.2025.EnvironMolMutagen.66.3.80-98	nmorEnzymaticMouseBigBlue.mouseKidney	38	16
nmor	DupSeq	Enzymatic	Mouse	BigBlue.mouse	Kidney	male	8-10	gavage	1perdayx28days	six dose plus control	28	3	3	mg/kg/day	9.4602	replicate	n-nitrosomorpholine	59-89-2	Zhang.2025.EnvironMolMutagen.66.3.80-98	nmorEnzymaticMouseBigBlue.mouseKidney	38	16
nmor	DupSeq	Enzymatic	Mouse	BigBlue.mouse	Kidney	male	8-10	gavage	1perdayx28days	six dose plus control	28	3	3	mg/kg/day	9.50699	replicate	n-nitrosomorpholine	59-89-2	Zhang.2025.EnvironMolMutagen.66.3.80-98	nmorEnzymaticMouseBigBlue.mouseKidney	38	16
nmor	DupSeq	Enzymatic	Mouse	BigBlue.mouse	Kidney	male	8-10	gavage	1perdayx28days	six dose plus control	28	3	3	mg/kg/day	17.8519	replicate	n-nitrosomorpholine	59-89-2	Zhang.2025.EnvironMolMutagen.66.3.80-98	nmorEnzymaticMouseBigBlue.mouseKidney	38	16
nmor	DupSeq	Enzymatic	Mouse	BigBlue.mouse	Kidney	male	8-10	gavage	1perdayx28days	six dose plus control	28	3	3	mg/kg/day	17.5987	replicate	n-nitrosomorpholine	59-89-2	Zhang.2025.EnvironMolMutagen.66.3.80-98	nmorEnzymaticMouseBigBlue.mouseKidney	38	16
nmor	DupSeq	Enzymatic	Mouse	BigBlue.mouse	Kidney	male	8-10	gavage	1perdayx28days	six dose plus control	28	3	3	mg/kg/day	17.3681	replicate	n-nitrosomorpholine	59-89-2	Zhang.2025.EnvironMolMutagen.66.3.80-98	nmorEnzymaticMouseBigBlue.mouseKidney	38	16
nmor	DupSeq	Enzymatic	Mouse	BigBlue.mouse	Kidney	male	8-10	gavage	1perdayx28days	six dose plus control	28	3	10	mg/kg/day	52.7836	replicate	n-nitrosomorpholine	59-89-2	Zhang.2025.EnvironMolMutagen.66.3.80-98	nmorEnzymaticMouseBigBlue.mouseKidney	38	16
nmor	DupSeq	Enzymatic	Mouse	BigBlue.mouse	Kidney	male	8-10	gavage	1perdayx28days	six dose plus control	28	3	10	mg/kg/day	37.5498	replicate	n-nitrosomorpholine	59-89-2	Zhang.2025.EnvironMolMutagen.66.3.80-98	nmorEnzymaticMouseBigBlue.mouseKidney	38	16
nmor	DupSeq	Enzymatic	Mouse	BigBlue.mouse	Kidney	male	8-10	gavage	1perdayx28days	six dose plus control	28	3	10	mg/kg/day	43.8524	replicate	n-nitrosomorpholine	59-89-2	Zhang.2025.EnvironMolMutagen.66.3.80-98	nmorEnzymaticMouseBigBlue.mouseKidney	38	16
nmor	DupSeq	Enzymatic	Mouse	BigBlue.mouse	Kidney	male	8-10	gavage	1perdayx28days	six dose plus control	28	3	10	mg/kg/day	50.2401	replicate	n-nitrosomorpholine	59-89-2	Zhang.2025.EnvironMolMutagen.66.3.80-98	nmorEnzymaticMouseBigBlue.mouseKidney	38	16
nmor	DupSeq	Enzymatic	Mouse	BigBlue.mouse	Kidney	male	8-10	gavage	1perdayx28days	six dose plus control	28	3	10	mg/kg/day	48.2288	replicate	n-nitrosomorpholine	59-89-2	Zhang.2025.EnvironMolMutagen.66.3.80-98	nmorEnzymaticMouseBigBlue.mouseKidney	38	16
nrebox	DupSeq	Enzymatic	Mouse	BigBlue.mouse	Liver	male	8-10	gavage	1perdayx28days	four dose plus control	28	3	0	mg/kg/day	4.69607	replicate	N-nitroso reboxetine	NA	Zhang.2025.EnvironMolMutagen.66.3.80-98	nreboxEnzymaticMouseBigBlue.mouseLiver	39	16
nrebox	DupSeq	Enzymatic	Mouse	BigBlue.mouse	Liver	male	8-10	gavage	1perdayx28days	four dose plus control	28	3	0	mg/kg/day	4.52409	replicate	N-nitroso reboxetine	NA	Zhang.2025.EnvironMolMutagen.66.3.80-98	nreboxEnzymaticMouseBigBlue.mouseLiver	39	16
nrebox	DupSeq	Enzymatic	Mouse	BigBlue.mouse	Liver	male	8-10	gavage	1perdayx28days	four dose plus control	28	3	0	mg/kg/day	3.79571	replicate	N-nitroso reboxetine	NA	Zhang.2025.EnvironMolMutagen.66.3.80-98	nreboxEnzymaticMouseBigBlue.mouseLiver	39	16
nrebox	DupSeq	Enzymatic	Mouse	BigBlue.mouse	Liver	male	8-10	gavage	1perdayx28days	four dose plus control	28	3	0	mg/kg/day	4.53614	replicate	N-nitroso reboxetine	NA	Zhang.2025.EnvironMolMutagen.66.3.80-98	nreboxEnzymaticMouseBigBlue.mouseLiver	39	16
nrebox	DupSeq	Enzymatic	Mouse	BigBlue.mouse	Liver	male	8-10	gavage	1perdayx28days	four dose plus control	28	3	0	mg/kg/day	3.06074	replicate	N-nitroso reboxetine	NA	Zhang.2025.EnvironMolMutagen.66.3.80-98	nreboxEnzymaticMouseBigBlue.mouseLiver	39	16
nrebox	DupSeq	Enzymatic	Mouse	BigBlue.mouse	Liver	male	8-10	gavage	1perdayx28days	four dose plus control	28	3	10	mg/kg/day	8.73257	replicate	N-nitroso reboxetine	NA	Zhang.2025.EnvironMolMutagen.66.3.80-98	nreboxEnzymaticMouseBigBlue.mouseLiver	39	16
nrebox	DupSeq	Enzymatic	Mouse	BigBlue.mouse	Liver	male	8-10	gavage	1perdayx28days	four dose plus control	28	3	10	mg/kg/day	8.30303	replicate	N-nitroso reboxetine	NA	Zhang.2025.EnvironMolMutagen.66.3.80-98	nreboxEnzymaticMouseBigBlue.mouseLiver	39	16
nrebox	DupSeq	Enzymatic	Mouse	BigBlue.mouse	Liver	male	8-10	gavage	1perdayx28days	four dose plus control	28	3	10	mg/kg/day	9.28047	replicate	N-nitroso reboxetine	NA	Zhang.2025.EnvironMolMutagen.66.3.80-98	nreboxEnzymaticMouseBigBlue.mouseLiver	39	16
nrebox	DupSeq	Enzymatic	Mouse	BigBlue.mouse	Liver	male	8-10	gavage	1perdayx28days	four dose plus control	28	3	10	mg/kg/day	6.77529	replicate	N-nitroso reboxetine	NA	Zhang.2025.EnvironMolMutagen.66.3.80-98	nreboxEnzymaticMouseBigBlue.mouseLiver	39	16
nrebox	DupSeq	Enzymatic	Mouse	BigBlue.mouse	Liver	male	8-10	gavage	1perdayx28days	four dose plus control	28	3	10	mg/kg/day	7.54697	replicate	N-nitroso reboxetine	NA	Zhang.2025.EnvironMolMutagen.66.3.80-98	nreboxEnzymaticMouseBigBlue.mouseLiver	39	16
nrebox	DupSeq	Enzymatic	Mouse	BigBlue.mouse	Liver	male	8-10	gavage	1perdayx28days	four dose plus control	28	3	30	mg/kg/day	16.034	replicate	N-nitroso reboxetine	NA	Zhang.2025.EnvironMolMutagen.66.3.80-98	nreboxEnzymaticMouseBigBlue.mouseLiver	39	16
nrebox	DupSeq	Enzymatic	Mouse	BigBlue.mouse	Liver	male	8-10	gavage	1perdayx28days	four dose plus control	28	3	30	mg/kg/day	18.4752	replicate	N-nitroso reboxetine	NA	Zhang.2025.EnvironMolMutagen.66.3.80-98	nreboxEnzymaticMouseBigBlue.mouseLiver	39	16
nrebox	DupSeq	Enzymatic	Mouse	BigBlue.mouse	Liver	male	8-10	gavage	1perdayx28days	four dose plus control	28	3	30	mg/kg/day	12.1124	replicate	N-nitroso reboxetine	NA	Zhang.2025.EnvironMolMutagen.66.3.80-98	nreboxEnzymaticMouseBigBlue.mouseLiver	39	16
nrebox	DupSeq	Enzymatic	Mouse	BigBlue.mouse	Liver	male	8-10	gavage	1perdayx28days	four dose plus control	28	3	30	mg/kg/day	11.3559	replicate	N-nitroso reboxetine	NA	Zhang.2025.EnvironMolMutagen.66.3.80-98	nreboxEnzymaticMouseBigBlue.mouseLiver	39	16
nrebox	DupSeq	Enzymatic	Mouse	BigBlue.mouse	Liver	male	8-10	gavage	1perdayx28days	four dose plus control	28	3	100	mg/kg/day	17.6208	replicate	N-nitroso reboxetine	NA	Zhang.2025.EnvironMolMutagen.66.3.80-98	nreboxEnzymaticMouseBigBlue.mouseLiver	39	16
nrebox	DupSeq	Enzymatic	Mouse	BigBlue.mouse	Liver	male	8-10	gavage	1perdayx28days	four dose plus control	28	3	100	mg/kg/day	13.8119	replicate	N-nitroso reboxetine	NA	Zhang.2025.EnvironMolMutagen.66.3.80-98	nreboxEnzymaticMouseBigBlue.mouseLiver	39	16
nrebox	DupSeq	Enzymatic	Mouse	BigBlue.mouse	Liver	male	8-10	gavage	1perdayx28days	four dose plus control	28	3	100	mg/kg/day	18.9931	replicate	N-nitroso reboxetine	NA	Zhang.2025.EnvironMolMutagen.66.3.80-98	nreboxEnzymaticMouseBigBlue.mouseLiver	39	16
nrebox	DupSeq	Enzymatic	Mouse	BigBlue.mouse	Liver	male	8-10	gavage	1perdayx28days	four dose plus control	28	3	100	mg/kg/day	18.9082	replicate	N-nitroso reboxetine	NA	Zhang.2025.EnvironMolMutagen.66.3.80-98	nreboxEnzymaticMouseBigBlue.mouseLiver	39	16
nrebox	DupSeq	Enzymatic	Mouse	BigBlue.mouse	Liver	male	8-10	gavage	1perdayx28days	four dose plus control	28	3	100	mg/kg/day	17.6034	replicate	N-nitroso reboxetine	NA	Zhang.2025.EnvironMolMutagen.66.3.80-98	nreboxEnzymaticMouseBigBlue.mouseLiver	39	16
nrebox	DupSeq	Enzymatic	Mouse	BigBlue.mouse	Liver	male	8-10	gavage	1perdayx28days	four dose plus control	28	3	300	mg/kg/day	27.36	replicate	N-nitroso reboxetine	NA	Zhang.2025.EnvironMolMutagen.66.3.80-98	nreboxEnzymaticMouseBigBlue.mouseLiver	39	16
nrebox	DupSeq	Enzymatic	Mouse	BigBlue.mouse	Liver	male	8-10	gavage	1perdayx28days	four dose plus control	28	3	300	mg/kg/day	33.5209	replicate	N-nitroso reboxetine	NA	Zhang.2025.EnvironMolMutagen.66.3.80-98	nreboxEnzymaticMouseBigBlue.mouseLiver	39	16
nrebox	DupSeq	Enzymatic	Mouse	BigBlue.mouse	Liver	male	8-10	gavage	1perdayx28days	four dose plus control	28	3	300	mg/kg/day	24.0936	replicate	N-nitroso reboxetine	NA	Zhang.2025.EnvironMolMutagen.66.3.80-98	nreboxEnzymaticMouseBigBlue.mouseLiver	39	16
nrebox	DupSeq	Enzymatic	Mouse	BigBlue.mouse	Liver	male	8-10	gavage	1perdayx28days	four dose plus control	28	3	300	mg/kg/day	36.6328	replicate	N-nitroso reboxetine	NA	Zhang.2025.EnvironMolMutagen.66.3.80-98	nreboxEnzymaticMouseBigBlue.mouseLiver	39	16
nrebox	DupSeq	Enzymatic	Mouse	BigBlue.mouse	Liver	male	8-10	gavage	1perdayx28days	four dose plus control	28	3	300	mg/kg/day	23.8715	replicate	N-nitroso reboxetine	NA	Zhang.2025.EnvironMolMutagen.66.3.80-98	nreboxEnzymaticMouseBigBlue.mouseLiver	39	16
ndma	DupSeq	Sonication	Mouse	gptDelta	Liver	male	12	ip	1perdayx2days	one dose plus control	2	70	0	mg/kg/day	30.1	replicate	N-nitrosodimethylamine	62-75-9	Armijo.2023.NARCancer.5.2	ndmaSonicationMousegptDeltaLiver	40	17
ndma	DupSeq	Sonication	Mouse	gptDelta	Liver	male	12	ip	1perdayx2days	one dose plus control	2	70	0	mg/kg/day	25.1	replicate	N-nitrosodimethylamine	62-75-9	Armijo.2023.NARCancer.5.2	ndmaSonicationMousegptDeltaLiver	40	17
ndma	DupSeq	Sonication	Mouse	gptDelta	Liver	male	12	ip	1perdayx2days	one dose plus control	2	70	0	mg/kg/day	43.5	replicate	N-nitrosodimethylamine	62-75-9	Armijo.2023.NARCancer.5.2	ndmaSonicationMousegptDeltaLiver	40	17
ndma	DupSeq	Sonication	Mouse	gptDelta	Liver	male	12	ip	1perdayx2days	one dose plus control	2	70	0	mg/kg/day	33.6	replicate	N-nitrosodimethylamine	62-75-9	Armijo.2023.NARCancer.5.2	ndmaSonicationMousegptDeltaLiver	40	17
ndma	DupSeq	Sonication	Mouse	gptDelta	Liver	male	12	ip	1perdayx2days	one dose plus control	2	70	0	mg/kg/day	40.8	replicate	N-nitrosodimethylamine	62-75-9	Armijo.2023.NARCancer.5.2	ndmaSonicationMousegptDeltaLiver	40	17
ndma	DupSeq	Sonication	Mouse	gptDelta	Liver	female	12	ip	1perdayx2days	one dose plus control	2	70	0	mg/kg/day	35.8	replicate	N-nitrosodimethylamine	62-75-9	Armijo.2023.NARCancer.5.2	ndmaSonicationMousegptDeltaLiver	40	17
ndma	DupSeq	Sonication	Mouse	gptDelta	Liver	female	12	ip	1perdayx2days	one dose plus control	2	70	0	mg/kg/day	46	replicate	N-nitrosodimethylamine	62-75-9	Armijo.2023.NARCancer.5.2	ndmaSonicationMousegptDeltaLiver	40	17
ndma	DupSeq	Sonication	Mouse	gptDelta	Liver	female	12	ip	1perdayx2days	one dose plus control	2	70	0	mg/kg/day	38.9	replicate	N-nitrosodimethylamine	62-75-9	Armijo.2023.NARCancer.5.2	ndmaSonicationMousegptDeltaLiver	40	17
ndma	DupSeq	Sonication	Mouse	gptDelta	Liver	female	12	ip	1perdayx2days	one dose plus control	2	70	0	mg/kg/day	29.6	replicate	N-nitrosodimethylamine	62-75-9	Armijo.2023.NARCancer.5.2	ndmaSonicationMousegptDeltaLiver	40	17
ndma	DupSeq	Sonication	Mouse	gptDelta	Liver	female	12	ip	1perdayx2days	one dose plus control	2	70	0	mg/kg/day	41.1	replicate	N-nitrosodimethylamine	62-75-9	Armijo.2023.NARCancer.5.2	ndmaSonicationMousegptDeltaLiver	40	17
ndma	DupSeq	Sonication	Mouse	gptDelta	Liver	male	12	ip	1perdayx2days	one dose plus control	2	70	10.5	mg/kg/day	97.3	replicate	N-nitrosodimethylamine	62-75-9	Armijo.2023.NARCancer.5.2	ndmaSonicationMousegptDeltaLiver	40	17
ndma	DupSeq	Sonication	Mouse	gptDelta	Liver	male	12	ip	1perdayx2days	one dose plus control	2	70	10.5	mg/kg/day	129	replicate	N-nitrosodimethylamine	62-75-9	Armijo.2023.NARCancer.5.2	ndmaSonicationMousegptDeltaLiver	40	17
ndma	DupSeq	Sonication	Mouse	gptDelta	Liver	male	12	ip	1perdayx2days	one dose plus control	2	70	10.5	mg/kg/day	168	replicate	N-nitrosodimethylamine	62-75-9	Armijo.2023.NARCancer.5.2	ndmaSonicationMousegptDeltaLiver	40	17
ndma	DupSeq	Sonication	Mouse	gptDelta	Liver	male	12	ip	1perdayx2days	one dose plus control	2	70	10.5	mg/kg/day	191	replicate	N-nitrosodimethylamine	62-75-9	Armijo.2023.NARCancer.5.2	ndmaSonicationMousegptDeltaLiver	40	17
ndma	DupSeq	Sonication	Mouse	gptDelta	Liver	male	12	ip	1perdayx2days	one dose plus control	2	70	10.5	mg/kg/day	148	replicate	N-nitrosodimethylamine	62-75-9	Armijo.2023.NARCancer.5.2	ndmaSonicationMousegptDeltaLiver	40	17
ndma	DupSeq	Sonication	Mouse	gptDelta	Liver	female	12	ip	1perdayx2days	one dose plus control	2	70	10.5	mg/kg/day	139	replicate	N-nitrosodimethylamine	62-75-9	Armijo.2023.NARCancer.5.2	ndmaSonicationMousegptDeltaLiver	40	17
ndma	DupSeq	Sonication	Mouse	gptDelta	Liver	female	12	ip	1perdayx2days	one dose plus control	2	70	10.5	mg/kg/day	133	replicate	N-nitrosodimethylamine	62-75-9	Armijo.2023.NARCancer.5.2	ndmaSonicationMousegptDeltaLiver	40	17
ndma	DupSeq	Sonication	Mouse	gptDelta	Liver	female	12	ip	1perdayx2days	one dose plus control	2	70	10.5	mg/kg/day	245	replicate	N-nitrosodimethylamine	62-75-9	Armijo.2023.NARCancer.5.2	ndmaSonicationMousegptDeltaLiver	40	17
ndma	DupSeq	Sonication	Mouse	gptDelta	Liver	female	12	ip	1perdayx2days	one dose plus control	2	70	10.5	mg/kg/day	238	replicate	N-nitrosodimethylamine	62-75-9	Armijo.2023.NARCancer.5.2	ndmaSonicationMousegptDeltaLiver	40	17
ndma	DupSeq	Sonication	Mouse	gptDelta	Liver	female	12	ip	1perdayx2days	one dose plus control	2	70	10.5	mg/kg/day	265	replicate	N-nitrosodimethylamine	62-75-9	Armijo.2023.NARCancer.5.2	ndmaSonicationMousegptDeltaLiver	40	17
ndma	DupSeq	Sonication	Mouse	gptDelta	Lung	male	12	ip	1perdayx2days	one dose plus control	2	70	0	mg/kg/day	3.92	replicate	N-nitrosodimethylamine	62-75-9	Armijo.2023.NARCancer.5.2	ndmaSonicationMousegptDeltaLung	41	17
ndma	DupSeq	Sonication	Mouse	gptDelta	Lung	male	12	ip	1perdayx2days	one dose plus control	2	70	0	mg/kg/day	3.95	replicate	N-nitrosodimethylamine	62-75-9	Armijo.2023.NARCancer.5.2	ndmaSonicationMousegptDeltaLung	41	17
ndma	DupSeq	Sonication	Mouse	gptDelta	Lung	female	12	ip	1perdayx2days	one dose plus control	2	70	0	mg/kg/day	3.73	replicate	N-nitrosodimethylamine	62-75-9	Armijo.2023.NARCancer.5.2	ndmaSonicationMousegptDeltaLung	41	17
ndma	DupSeq	Sonication	Mouse	gptDelta	Lung	female	12	ip	1perdayx2days	one dose plus control	2	70	0	mg/kg/day	4.46	replicate	N-nitrosodimethylamine	62-75-9	Armijo.2023.NARCancer.5.2	ndmaSonicationMousegptDeltaLung	41	17
ndma	DupSeq	Sonication	Mouse	gptDelta	Lung	male	12	ip	1perdayx2days	one dose plus control	2	70	10.5	mg/kg/day	47.1	replicate	N-nitrosodimethylamine	62-75-9	Armijo.2023.NARCancer.5.2	ndmaSonicationMousegptDeltaLung	41	17
ndma	DupSeq	Sonication	Mouse	gptDelta	Lung	male	12	ip	1perdayx2days	one dose plus control	2	70	10.5	mg/kg/day	32	replicate	N-nitrosodimethylamine	62-75-9	Armijo.2023.NARCancer.5.2	ndmaSonicationMousegptDeltaLung	41	17
ndma	DupSeq	Sonication	Mouse	gptDelta	Lung	female	12	ip	1perdayx2days	one dose plus control	2	70	10.5	mg/kg/day	25.9	replicate	N-nitrosodimethylamine	62-75-9	Armijo.2023.NARCancer.5.2	ndmaSonicationMousegptDeltaLung	41	17
ndma	DupSeq	Sonication	Mouse	gptDelta	Lung	female	12	ip	1perdayx2days	one dose plus control	2	70	10.5	mg/kg/day	40.6	replicate	N-nitrosodimethylamine	62-75-9	Armijo.2023.NARCancer.5.2	ndmaSonicationMousegptDeltaLung	41	17
nbp	DupSeq	Enzymatic	Mouse	NMRI	Liver	female	10	gavage	1perdayx28days	five dose plus control	28	3	0	mg/kg/day	10.5	replicate	N-nitroso-bisoprolol	2820170-76-9	Simon.2025.ArchToxicol.99.3935-3962	nbpEnzymaticMouseNMRILiver	42	18
nbp	DupSeq	Enzymatic	Mouse	NMRI	Liver	female	10	gavage	1perdayx28days	five dose plus control	28	3	0	mg/kg/day	11.6	replicate	N-nitroso-bisoprolol	2820170-76-9	Simon.2025.ArchToxicol.99.3935-3962	nbpEnzymaticMouseNMRILiver	42	18
nbp	DupSeq	Enzymatic	Mouse	NMRI	Liver	female	10	gavage	1perdayx28days	five dose plus control	28	3	0	mg/kg/day	6.02	replicate	N-nitroso-bisoprolol	2820170-76-9	Simon.2025.ArchToxicol.99.3935-3962	nbpEnzymaticMouseNMRILiver	42	18
nbp	DupSeq	Enzymatic	Mouse	NMRI	Liver	female	10	gavage	1perdayx28days	five dose plus control	28	3	0	mg/kg/day	9.86	replicate	N-nitroso-bisoprolol	2820170-76-9	Simon.2025.ArchToxicol.99.3935-3962	nbpEnzymaticMouseNMRILiver	42	18
nbp	DupSeq	Enzymatic	Mouse	NMRI	Liver	female	10	gavage	1perdayx28days	five dose plus control	28	3	0	mg/kg/day	10.2	replicate	N-nitroso-bisoprolol	2820170-76-9	Simon.2025.ArchToxicol.99.3935-3962	nbpEnzymaticMouseNMRILiver	42	18
nbp	DupSeq	Enzymatic	Mouse	NMRI	Liver	female	10	gavage	1perdayx28days	five dose plus control	28	3	9.95	mg/kg/day	17.5	replicate	N-nitroso-bisoprolol	2820170-76-9	Simon.2025.ArchToxicol.99.3935-3962	nbpEnzymaticMouseNMRILiver	42	18
nbp	DupSeq	Enzymatic	Mouse	NMRI	Liver	female	10	gavage	1perdayx28days	five dose plus control	28	3	9.95	mg/kg/day	7.49	replicate	N-nitroso-bisoprolol	2820170-76-9	Simon.2025.ArchToxicol.99.3935-3962	nbpEnzymaticMouseNMRILiver	42	18
nbp	DupSeq	Enzymatic	Mouse	NMRI	Liver	female	10	gavage	1perdayx28days	five dose plus control	28	3	9.95	mg/kg/day	8.01	replicate	N-nitroso-bisoprolol	2820170-76-9	Simon.2025.ArchToxicol.99.3935-3962	nbpEnzymaticMouseNMRILiver	42	18
nbp	DupSeq	Enzymatic	Mouse	NMRI	Liver	female	10	gavage	1perdayx28days	five dose plus control	28	3	9.95	mg/kg/day	7.3	replicate	N-nitroso-bisoprolol	2820170-76-9	Simon.2025.ArchToxicol.99.3935-3962	nbpEnzymaticMouseNMRILiver	42	18
nbp	DupSeq	Enzymatic	Mouse	NMRI	Liver	female	10	gavage	1perdayx28days	five dose plus control	28	3	9.95	mg/kg/day	10.3	replicate	N-nitroso-bisoprolol	2820170-76-9	Simon.2025.ArchToxicol.99.3935-3962	nbpEnzymaticMouseNMRILiver	42	18
nbp	DupSeq	Enzymatic	Mouse	NMRI	Liver	female	10	gavage	1perdayx28days	five dose plus control	28	3	9.95	mg/kg/day	12.1	replicate	N-nitroso-bisoprolol	2820170-76-9	Simon.2025.ArchToxicol.99.3935-3962	nbpEnzymaticMouseNMRILiver	42	18
nbp	DupSeq	Enzymatic	Mouse	NMRI	Liver	female	10	gavage	1perdayx28days	five dose plus control	28	3	29.85	mg/kg/day	10.1	replicate	N-nitroso-bisoprolol	2820170-76-9	Simon.2025.ArchToxicol.99.3935-3962	nbpEnzymaticMouseNMRILiver	42	18
nbp	DupSeq	Enzymatic	Mouse	NMRI	Liver	female	10	gavage	1perdayx28days	five dose plus control	28	3	29.85	mg/kg/day	13.6	replicate	N-nitroso-bisoprolol	2820170-76-9	Simon.2025.ArchToxicol.99.3935-3962	nbpEnzymaticMouseNMRILiver	42	18
nbp	DupSeq	Enzymatic	Mouse	NMRI	Liver	female	10	gavage	1perdayx28days	five dose plus control	28	3	29.85	mg/kg/day	8.4	replicate	N-nitroso-bisoprolol	2820170-76-9	Simon.2025.ArchToxicol.99.3935-3962	nbpEnzymaticMouseNMRILiver	42	18
nbp	DupSeq	Enzymatic	Mouse	NMRI	Liver	female	10	gavage	1perdayx28days	five dose plus control	28	3	29.85	mg/kg/day	11.2	replicate	N-nitroso-bisoprolol	2820170-76-9	Simon.2025.ArchToxicol.99.3935-3962	nbpEnzymaticMouseNMRILiver	42	18
nbp	DupSeq	Enzymatic	Mouse	NMRI	Liver	female	10	gavage	1perdayx28days	five dose plus control	28	3	29.85	mg/kg/day	10.3	replicate	N-nitroso-bisoprolol	2820170-76-9	Simon.2025.ArchToxicol.99.3935-3962	nbpEnzymaticMouseNMRILiver	42	18
nbp	DupSeq	Enzymatic	Mouse	NMRI	Liver	female	10	gavage	1perdayx28days	five dose plus control	28	3	29.85	mg/kg/day	6.63	replicate	N-nitroso-bisoprolol	2820170-76-9	Simon.2025.ArchToxicol.99.3935-3962	nbpEnzymaticMouseNMRILiver	42	18
nbp	DupSeq	Enzymatic	Mouse	NMRI	Liver	female	10	gavage	1perdayx28days	five dose plus control	28	3	98	mg/kg/day	15.2	replicate	N-nitroso-bisoprolol	2820170-76-9	Simon.2025.ArchToxicol.99.3935-3962	nbpEnzymaticMouseNMRILiver	42	18
nbp	DupSeq	Enzymatic	Mouse	NMRI	Liver	female	10	gavage	1perdayx28days	five dose plus control	28	3	98	mg/kg/day	17.8	replicate	N-nitroso-bisoprolol	2820170-76-9	Simon.2025.ArchToxicol.99.3935-3962	nbpEnzymaticMouseNMRILiver	42	18
nbp	DupSeq	Enzymatic	Mouse	NMRI	Liver	female	10	gavage	1perdayx28days	five dose plus control	28	3	98	mg/kg/day	10.9	replicate	N-nitroso-bisoprolol	2820170-76-9	Simon.2025.ArchToxicol.99.3935-3962	nbpEnzymaticMouseNMRILiver	42	18
nbp	DupSeq	Enzymatic	Mouse	NMRI	Liver	female	10	gavage	1perdayx28days	five dose plus control	28	3	98	mg/kg/day	13.6	replicate	N-nitroso-bisoprolol	2820170-76-9	Simon.2025.ArchToxicol.99.3935-3962	nbpEnzymaticMouseNMRILiver	42	18
nbp	DupSeq	Enzymatic	Mouse	NMRI	Liver	female	10	gavage	1perdayx28days	five dose plus control	28	3	98	mg/kg/day	14.1	replicate	N-nitroso-bisoprolol	2820170-76-9	Simon.2025.ArchToxicol.99.3935-3962	nbpEnzymaticMouseNMRILiver	42	18
nbp	DupSeq	Enzymatic	Mouse	NMRI	Liver	female	10	gavage	1perdayx28days	five dose plus control	28	3	98	mg/kg/day	12.4	replicate	N-nitroso-bisoprolol	2820170-76-9	Simon.2025.ArchToxicol.99.3935-3962	nbpEnzymaticMouseNMRILiver	42	18
nbp	DupSeq	Enzymatic	Mouse	NMRI	Liver	female	10	gavage	1perdayx28days	five dose plus control	28	3	284.5	mg/kg/day	15.9	replicate	N-nitroso-bisoprolol	2820170-76-9	Simon.2025.ArchToxicol.99.3935-3962	nbpEnzymaticMouseNMRILiver	42	18
nbp	DupSeq	Enzymatic	Mouse	NMRI	Liver	female	10	gavage	1perdayx28days	five dose plus control	28	3	284.5	mg/kg/day	15.8	replicate	N-nitroso-bisoprolol	2820170-76-9	Simon.2025.ArchToxicol.99.3935-3962	nbpEnzymaticMouseNMRILiver	42	18
nbp	DupSeq	Enzymatic	Mouse	NMRI	Liver	female	10	gavage	1perdayx28days	five dose plus control	28	3	284.5	mg/kg/day	18.3	replicate	N-nitroso-bisoprolol	2820170-76-9	Simon.2025.ArchToxicol.99.3935-3962	nbpEnzymaticMouseNMRILiver	42	18
nbp	DupSeq	Enzymatic	Mouse	NMRI	Liver	female	10	gavage	1perdayx28days	five dose plus control	28	3	284.5	mg/kg/day	17.2	replicate	N-nitroso-bisoprolol	2820170-76-9	Simon.2025.ArchToxicol.99.3935-3962	nbpEnzymaticMouseNMRILiver	42	18
nbp	DupSeq	Enzymatic	Mouse	NMRI	Liver	female	10	gavage	1perdayx28days	five dose plus control	28	3	284.5	mg/kg/day	16.3	replicate	N-nitroso-bisoprolol	2820170-76-9	Simon.2025.ArchToxicol.99.3935-3962	nbpEnzymaticMouseNMRILiver	42	18
nbp	DupSeq	Enzymatic	Mouse	NMRI	Liver	female	10	gavage	1perdayx28days	five dose plus control	28	3	284.5	mg/kg/day	17	replicate	N-nitroso-bisoprolol	2820170-76-9	Simon.2025.ArchToxicol.99.3935-3962	nbpEnzymaticMouseNMRILiver	42	18
nbp	DupSeq	Enzymatic	Mouse	NMRI	Liver	female	10	gavage	1perdayx28days	five dose plus control	28	3	845	mg/kg/day	44.9	replicate	N-nitroso-bisoprolol	2820170-76-9	Simon.2025.ArchToxicol.99.3935-3962	nbpEnzymaticMouseNMRILiver	42	18
nbp	DupSeq	Enzymatic	Mouse	NMRI	Liver	female	10	gavage	1perdayx28days	five dose plus control	28	3	845	mg/kg/day	47.2	replicate	N-nitroso-bisoprolol	2820170-76-9	Simon.2025.ArchToxicol.99.3935-3962	nbpEnzymaticMouseNMRILiver	42	18
nbp	DupSeq	Enzymatic	Mouse	NMRI	Liver	female	10	gavage	1perdayx28days	five dose plus control	28	3	845	mg/kg/day	41.9	replicate	N-nitroso-bisoprolol	2820170-76-9	Simon.2025.ArchToxicol.99.3935-3962	nbpEnzymaticMouseNMRILiver	42	18
nbp	DupSeq	Enzymatic	Mouse	NMRI	Liver	female	10	gavage	1perdayx28days	five dose plus control	28	3	845	mg/kg/day	42.3	replicate	N-nitroso-bisoprolol	2820170-76-9	Simon.2025.ArchToxicol.99.3935-3962	nbpEnzymaticMouseNMRILiver	42	18
nbp	DupSeq	Enzymatic	Mouse	NMRI	Liver	female	10	gavage	1perdayx28days	five dose plus control	28	3	845	mg/kg/day	27.4	replicate	N-nitroso-bisoprolol	2820170-76-9	Simon.2025.ArchToxicol.99.3935-3962	nbpEnzymaticMouseNMRILiver	42	18
nbp	DupSeq	Enzymatic	Mouse	NMRI	Liver	female	10	gavage	1perdayx28days	five dose plus control	28	3	845	mg/kg/day	37.4	replicate	N-nitroso-bisoprolol	2820170-76-9	Simon.2025.ArchToxicol.99.3935-3962	nbpEnzymaticMouseNMRILiver	42	18
nbp	DupSeq	Enzymatic	Mouse	NMRI	BM	female	10	gavage	1perdayx28days	five dose plus control	28	3	0	mg/kg/day	5.78	replicate	N-nitroso-bisoprolol	2820170-76-9	Simon.2025.ArchToxicol.99.3935-3962	nbpEnzymaticMouseNMRIBM	43	18
nbp	DupSeq	Enzymatic	Mouse	NMRI	BM	female	10	gavage	1perdayx28days	five dose plus control	28	3	0	mg/kg/day	6.79	replicate	N-nitroso-bisoprolol	2820170-76-9	Simon.2025.ArchToxicol.99.3935-3962	nbpEnzymaticMouseNMRIBM	43	18
nbp	DupSeq	Enzymatic	Mouse	NMRI	BM	female	10	gavage	1perdayx28days	five dose plus control	28	3	0	mg/kg/day	3.89	replicate	N-nitroso-bisoprolol	2820170-76-9	Simon.2025.ArchToxicol.99.3935-3962	nbpEnzymaticMouseNMRIBM	43	18
nbp	DupSeq	Enzymatic	Mouse	NMRI	BM	female	10	gavage	1perdayx28days	five dose plus control	28	3	0	mg/kg/day	7.63	replicate	N-nitroso-bisoprolol	2820170-76-9	Simon.2025.ArchToxicol.99.3935-3962	nbpEnzymaticMouseNMRIBM	43	18
nbp	DupSeq	Enzymatic	Mouse	NMRI	BM	female	10	gavage	1perdayx28days	five dose plus control	28	3	0	mg/kg/day	6.81	replicate	N-nitroso-bisoprolol	2820170-76-9	Simon.2025.ArchToxicol.99.3935-3962	nbpEnzymaticMouseNMRIBM	43	18
nbp	DupSeq	Enzymatic	Mouse	NMRI	BM	female	10	gavage	1perdayx28days	five dose plus control	28	3	9.95	mg/kg/day	7.16	replicate	N-nitroso-bisoprolol	2820170-76-9	Simon.2025.ArchToxicol.99.3935-3962	nbpEnzymaticMouseNMRIBM	43	18
nbp	DupSeq	Enzymatic	Mouse	NMRI	BM	female	10	gavage	1perdayx28days	five dose plus control	28	3	9.95	mg/kg/day	6.53	replicate	N-nitroso-bisoprolol	2820170-76-9	Simon.2025.ArchToxicol.99.3935-3962	nbpEnzymaticMouseNMRIBM	43	18
nbp	DupSeq	Enzymatic	Mouse	NMRI	BM	female	10	gavage	1perdayx28days	five dose plus control	28	3	9.95	mg/kg/day	6.62	replicate	N-nitroso-bisoprolol	2820170-76-9	Simon.2025.ArchToxicol.99.3935-3962	nbpEnzymaticMouseNMRIBM	43	18
nbp	DupSeq	Enzymatic	Mouse	NMRI	BM	female	10	gavage	1perdayx28days	five dose plus control	28	3	9.95	mg/kg/day	4.7	replicate	N-nitroso-bisoprolol	2820170-76-9	Simon.2025.ArchToxicol.99.3935-3962	nbpEnzymaticMouseNMRIBM	43	18
nbp	DupSeq	Enzymatic	Mouse	NMRI	BM	female	10	gavage	1perdayx28days	five dose plus control	28	3	9.95	mg/kg/day	4.63	replicate	N-nitroso-bisoprolol	2820170-76-9	Simon.2025.ArchToxicol.99.3935-3962	nbpEnzymaticMouseNMRIBM	43	18
nbp	DupSeq	Enzymatic	Mouse	NMRI	BM	female	10	gavage	1perdayx28days	five dose plus control	28	3	9.95	mg/kg/day	4.17	replicate	N-nitroso-bisoprolol	2820170-76-9	Simon.2025.ArchToxicol.99.3935-3962	nbpEnzymaticMouseNMRIBM	43	18
nbp	DupSeq	Enzymatic	Mouse	NMRI	BM	female	10	gavage	1perdayx28days	five dose plus control	28	3	29.85	mg/kg/day	9.21	replicate	N-nitroso-bisoprolol	2820170-76-9	Simon.2025.ArchToxicol.99.3935-3962	nbpEnzymaticMouseNMRIBM	43	18
nbp	DupSeq	Enzymatic	Mouse	NMRI	BM	female	10	gavage	1perdayx28days	five dose plus control	28	3	29.85	mg/kg/day	7.2	replicate	N-nitroso-bisoprolol	2820170-76-9	Simon.2025.ArchToxicol.99.3935-3962	nbpEnzymaticMouseNMRIBM	43	18
nbp	DupSeq	Enzymatic	Mouse	NMRI	BM	female	10	gavage	1perdayx28days	five dose plus control	28	3	29.85	mg/kg/day	8.52	replicate	N-nitroso-bisoprolol	2820170-76-9	Simon.2025.ArchToxicol.99.3935-3962	nbpEnzymaticMouseNMRIBM	43	18
nbp	DupSeq	Enzymatic	Mouse	NMRI	BM	female	10	gavage	1perdayx28days	five dose plus control	28	3	29.85	mg/kg/day	6.39	replicate	N-nitroso-bisoprolol	2820170-76-9	Simon.2025.ArchToxicol.99.3935-3962	nbpEnzymaticMouseNMRIBM	43	18
nbp	DupSeq	Enzymatic	Mouse	NMRI	BM	female	10	gavage	1perdayx28days	five dose plus control	28	3	29.85	mg/kg/day	11.4	replicate	N-nitroso-bisoprolol	2820170-76-9	Simon.2025.ArchToxicol.99.3935-3962	nbpEnzymaticMouseNMRIBM	43	18
nbp	DupSeq	Enzymatic	Mouse	NMRI	BM	female	10	gavage	1perdayx28days	five dose plus control	28	3	29.85	mg/kg/day	6.42	replicate	N-nitroso-bisoprolol	2820170-76-9	Simon.2025.ArchToxicol.99.3935-3962	nbpEnzymaticMouseNMRIBM	43	18
nbp	DupSeq	Enzymatic	Mouse	NMRI	BM	female	10	gavage	1perdayx28days	five dose plus control	28	3	98	mg/kg/day	9.11	replicate	N-nitroso-bisoprolol	2820170-76-9	Simon.2025.ArchToxicol.99.3935-3962	nbpEnzymaticMouseNMRIBM	43	18
nbp	DupSeq	Enzymatic	Mouse	NMRI	BM	female	10	gavage	1perdayx28days	five dose plus control	28	3	98	mg/kg/day	9.77	replicate	N-nitroso-bisoprolol	2820170-76-9	Simon.2025.ArchToxicol.99.3935-3962	nbpEnzymaticMouseNMRIBM	43	18
nbp	DupSeq	Enzymatic	Mouse	NMRI	BM	female	10	gavage	1perdayx28days	five dose plus control	28	3	98	mg/kg/day	7.07	replicate	N-nitroso-bisoprolol	2820170-76-9	Simon.2025.ArchToxicol.99.3935-3962	nbpEnzymaticMouseNMRIBM	43	18
nbp	DupSeq	Enzymatic	Mouse	NMRI	BM	female	10	gavage	1perdayx28days	five dose plus control	28	3	98	mg/kg/day	10.5	replicate	N-nitroso-bisoprolol	2820170-76-9	Simon.2025.ArchToxicol.99.3935-3962	nbpEnzymaticMouseNMRIBM	43	18
nbp	DupSeq	Enzymatic	Mouse	NMRI	BM	female	10	gavage	1perdayx28days	five dose plus control	28	3	98	mg/kg/day	8.59	replicate	N-nitroso-bisoprolol	2820170-76-9	Simon.2025.ArchToxicol.99.3935-3962	nbpEnzymaticMouseNMRIBM	43	18
nbp	DupSeq	Enzymatic	Mouse	NMRI	BM	female	10	gavage	1perdayx28days	five dose plus control	28	3	98	mg/kg/day	10.6	replicate	N-nitroso-bisoprolol	2820170-76-9	Simon.2025.ArchToxicol.99.3935-3962	nbpEnzymaticMouseNMRIBM	43	18
nbp	DupSeq	Enzymatic	Mouse	NMRI	BM	female	10	gavage	1perdayx28days	five dose plus control	28	3	284.5	mg/kg/day	11.7	replicate	N-nitroso-bisoprolol	2820170-76-9	Simon.2025.ArchToxicol.99.3935-3962	nbpEnzymaticMouseNMRIBM	43	18
nbp	DupSeq	Enzymatic	Mouse	NMRI	BM	female	10	gavage	1perdayx28days	five dose plus control	28	3	284.5	mg/kg/day	10.3	replicate	N-nitroso-bisoprolol	2820170-76-9	Simon.2025.ArchToxicol.99.3935-3962	nbpEnzymaticMouseNMRIBM	43	18
nbp	DupSeq	Enzymatic	Mouse	NMRI	BM	female	10	gavage	1perdayx28days	five dose plus control	28	3	284.5	mg/kg/day	17.2	replicate	N-nitroso-bisoprolol	2820170-76-9	Simon.2025.ArchToxicol.99.3935-3962	nbpEnzymaticMouseNMRIBM	43	18
nbp	DupSeq	Enzymatic	Mouse	NMRI	BM	female	10	gavage	1perdayx28days	five dose plus control	28	3	284.5	mg/kg/day	11.4	replicate	N-nitroso-bisoprolol	2820170-76-9	Simon.2025.ArchToxicol.99.3935-3962	nbpEnzymaticMouseNMRIBM	43	18
nbp	DupSeq	Enzymatic	Mouse	NMRI	BM	female	10	gavage	1perdayx28days	five dose plus control	28	3	284.5	mg/kg/day	11.7	replicate	N-nitroso-bisoprolol	2820170-76-9	Simon.2025.ArchToxicol.99.3935-3962	nbpEnzymaticMouseNMRIBM	43	18
nbp	DupSeq	Enzymatic	Mouse	NMRI	BM	female	10	gavage	1perdayx28days	five dose plus control	28	3	284.5	mg/kg/day	10.2	replicate	N-nitroso-bisoprolol	2820170-76-9	Simon.2025.ArchToxicol.99.3935-3962	nbpEnzymaticMouseNMRIBM	43	18
nbp	DupSeq	Enzymatic	Mouse	NMRI	BM	female	10	gavage	1perdayx28days	five dose plus control	28	3	845	mg/kg/day	15.9	replicate	N-nitroso-bisoprolol	2820170-76-9	Simon.2025.ArchToxicol.99.3935-3962	nbpEnzymaticMouseNMRIBM	43	18
nbp	DupSeq	Enzymatic	Mouse	NMRI	BM	female	10	gavage	1perdayx28days	five dose plus control	28	3	845	mg/kg/day	17.3	replicate	N-nitroso-bisoprolol	2820170-76-9	Simon.2025.ArchToxicol.99.3935-3962	nbpEnzymaticMouseNMRIBM	43	18
nbp	DupSeq	Enzymatic	Mouse	NMRI	BM	female	10	gavage	1perdayx28days	five dose plus control	28	3	845	mg/kg/day	14.1	replicate	N-nitroso-bisoprolol	2820170-76-9	Simon.2025.ArchToxicol.99.3935-3962	nbpEnzymaticMouseNMRIBM	43	18
nbp	DupSeq	Enzymatic	Mouse	NMRI	BM	female	10	gavage	1perdayx28days	five dose plus control	28	3	845	mg/kg/day	13.6	replicate	N-nitroso-bisoprolol	2820170-76-9	Simon.2025.ArchToxicol.99.3935-3962	nbpEnzymaticMouseNMRIBM	43	18
nbp	DupSeq	Enzymatic	Mouse	NMRI	BM	female	10	gavage	1perdayx28days	five dose plus control	28	3	845	mg/kg/day	13.9	replicate	N-nitroso-bisoprolol	2820170-76-9	Simon.2025.ArchToxicol.99.3935-3962	nbpEnzymaticMouseNMRIBM	43	18
nbp	DupSeq	Enzymatic	Mouse	NMRI	BM	female	10	gavage	1perdayx28days	five dose plus control	28	3	845	mg/kg/day	14.1	replicate	N-nitroso-bisoprolol	2820170-76-9	Simon.2025.ArchToxicol.99.3935-3962	nbpEnzymaticMouseNMRIBM	43	18
neipa	DupSeq	Enzymatic	Rat	BigBlue.rat	Liver	male	6	gavage	1perdayx28days	three dose plus control	28	3	0	mg/kg/day	4.15	replicate	N-nitroso-ethylisopropylamine	16339-04-1	Xia.2025.Chemico-Biological Interactions.418.111603	neipaEnzymaticRatBigBlue.ratLiver	44	19
neipa	DupSeq	Enzymatic	Rat	BigBlue.rat	Liver	male	6	gavage	1perdayx28days	three dose plus control	28	3	0	mg/kg/day	4.13	replicate	N-nitroso-ethylisopropylamine	16339-04-1	Xia.2025.Chemico-Biological Interactions.418.111603	neipaEnzymaticRatBigBlue.ratLiver	44	19
neipa	DupSeq	Enzymatic	Rat	BigBlue.rat	Liver	male	6	gavage	1perdayx28days	three dose plus control	28	3	0	mg/kg/day	5.46	replicate	N-nitroso-ethylisopropylamine	16339-04-1	Xia.2025.Chemico-Biological Interactions.418.111603	neipaEnzymaticRatBigBlue.ratLiver	44	19
neipa	DupSeq	Enzymatic	Rat	BigBlue.rat	Liver	male	6	gavage	1perdayx28days	three dose plus control	28	3	0	mg/kg/day	7.48	replicate	N-nitroso-ethylisopropylamine	16339-04-1	Xia.2025.Chemico-Biological Interactions.418.111603	neipaEnzymaticRatBigBlue.ratLiver	44	19
neipa	DupSeq	Enzymatic	Rat	BigBlue.rat	Liver	male	6	gavage	1perdayx28days	three dose plus control	28	3	12.5	mg/kg/day	122.37	replicate	N-nitroso-ethylisopropylamine	16339-04-1	Xia.2025.Chemico-Biological Interactions.418.111603	neipaEnzymaticRatBigBlue.ratLiver	44	19
neipa	DupSeq	Enzymatic	Rat	BigBlue.rat	Liver	male	6	gavage	1perdayx28days	three dose plus control	28	3	12.5	mg/kg/day	142.62	replicate	N-nitroso-ethylisopropylamine	16339-04-1	Xia.2025.Chemico-Biological Interactions.418.111603	neipaEnzymaticRatBigBlue.ratLiver	44	19
neipa	DupSeq	Enzymatic	Rat	BigBlue.rat	Liver	male	6	gavage	1perdayx28days	three dose plus control	28	3	12.5	mg/kg/day	165.98	replicate	N-nitroso-ethylisopropylamine	16339-04-1	Xia.2025.Chemico-Biological Interactions.418.111603	neipaEnzymaticRatBigBlue.ratLiver	44	19
neipa	DupSeq	Enzymatic	Rat	BigBlue.rat	Liver	male	6	gavage	1perdayx28days	three dose plus control	28	3	12.5	mg/kg/day	172.81	replicate	N-nitroso-ethylisopropylamine	16339-04-1	Xia.2025.Chemico-Biological Interactions.418.111603	neipaEnzymaticRatBigBlue.ratLiver	44	19
neipa	DupSeq	Enzymatic	Rat	BigBlue.rat	Liver	male	6	gavage	1perdayx28days	three dose plus control	28	3	25	mg/kg/day	235.21	replicate	N-nitroso-ethylisopropylamine	16339-04-1	Xia.2025.Chemico-Biological Interactions.418.111603	neipaEnzymaticRatBigBlue.ratLiver	44	19
neipa	DupSeq	Enzymatic	Rat	BigBlue.rat	Liver	male	6	gavage	1perdayx28days	three dose plus control	28	3	25	mg/kg/day	295.44	replicate	N-nitroso-ethylisopropylamine	16339-04-1	Xia.2025.Chemico-Biological Interactions.418.111603	neipaEnzymaticRatBigBlue.ratLiver	44	19
neipa	DupSeq	Enzymatic	Rat	BigBlue.rat	Liver	male	6	gavage	1perdayx28days	three dose plus control	28	3	25	mg/kg/day	297.64	replicate	N-nitroso-ethylisopropylamine	16339-04-1	Xia.2025.Chemico-Biological Interactions.418.111603	neipaEnzymaticRatBigBlue.ratLiver	44	19
neipa	DupSeq	Enzymatic	Rat	BigBlue.rat	Liver	male	6	gavage	1perdayx28days	three dose plus control	28	3	25	mg/kg/day	170.13	replicate	N-nitroso-ethylisopropylamine	16339-04-1	Xia.2025.Chemico-Biological Interactions.418.111603	neipaEnzymaticRatBigBlue.ratLiver	44	19
neipa	DupSeq	Enzymatic	Rat	BigBlue.rat	Liver	male	6	gavage	1perdayx28days	three dose plus control	28	3	50	mg/kg/day	603.49	replicate	N-nitroso-ethylisopropylamine	16339-04-1	Xia.2025.Chemico-Biological Interactions.418.111603	neipaEnzymaticRatBigBlue.ratLiver	44	19
neipa	DupSeq	Enzymatic	Rat	BigBlue.rat	Liver	male	6	gavage	1perdayx28days	three dose plus control	28	3	50	mg/kg/day	808.02	replicate	N-nitroso-ethylisopropylamine	16339-04-1	Xia.2025.Chemico-Biological Interactions.418.111603	neipaEnzymaticRatBigBlue.ratLiver	44	19
neipa	DupSeq	Enzymatic	Rat	BigBlue.rat	Liver	male	6	gavage	1perdayx28days	three dose plus control	28	3	50	mg/kg/day	754.09	replicate	N-nitroso-ethylisopropylamine	16339-04-1	Xia.2025.Chemico-Biological Interactions.418.111603	neipaEnzymaticRatBigBlue.ratLiver	44	19
neipa	DupSeq	Enzymatic	Rat	BigBlue.rat	Liver	male	6	gavage	1perdayx28days	three dose plus control	28	3	50	mg/kg/day	632.7	replicate	N-nitroso-ethylisopropylamine	16339-04-1	Xia.2025.Chemico-Biological Interactions.418.111603	neipaEnzymaticRatBigBlue.ratLiver	44	19
ndma	DupSeq	Enzymatic	Mouse	MutaMouse	Liver	male	10-14	gavage	1perdayx28days	seven dose plus control	28	72	0	mg/kg/day	4.57412	replicate	N-Nitrosodimethylamine	62-75-9	Ashford.2025.ArchToxicol.99.4227-4242	ndmaEnzymaticMouseMutaMouseLiver	45	20
ndma	DupSeq	Enzymatic	Mouse	MutaMouse	Liver	male	10-14	gavage	1perdayx28days	seven dose plus control	28	72	0	mg/kg/day	5.76614	replicate	N-Nitrosodimethylamine	62-75-9	Ashford.2025.ArchToxicol.99.4227-4242	ndmaEnzymaticMouseMutaMouseLiver	45	20
ndma	DupSeq	Enzymatic	Mouse	MutaMouse	Liver	male	10-14	gavage	1perdayx28days	seven dose plus control	28	72	0	mg/kg/day	4.39481	replicate	N-Nitrosodimethylamine	62-75-9	Ashford.2025.ArchToxicol.99.4227-4242	ndmaEnzymaticMouseMutaMouseLiver	45	20
ndma	DupSeq	Enzymatic	Mouse	MutaMouse	Liver	male	10-14	gavage	1perdayx28days	seven dose plus control	28	72	0	mg/kg/day	3.60656	replicate	N-Nitrosodimethylamine	62-75-9	Ashford.2025.ArchToxicol.99.4227-4242	ndmaEnzymaticMouseMutaMouseLiver	45	20
ndma	DupSeq	Enzymatic	Mouse	MutaMouse	Liver	male	10-14	gavage	1perdayx28days	seven dose plus control	28	72	0	mg/kg/day	3.8529	replicate	N-Nitrosodimethylamine	62-75-9	Ashford.2025.ArchToxicol.99.4227-4242	ndmaEnzymaticMouseMutaMouseLiver	45	20
ndma	DupSeq	Enzymatic	Mouse	MutaMouse	Liver	male	10-14	gavage	1perdayx28days	seven dose plus control	28	72	0	mg/kg/day	3.26646	replicate	N-Nitrosodimethylamine	62-75-9	Ashford.2025.ArchToxicol.99.4227-4242	ndmaEnzymaticMouseMutaMouseLiver	45	20
ndma	DupSeq	Enzymatic	Mouse	MutaMouse	Liver	male	10-14	gavage	1perdayx28days	seven dose plus control	28	72	0.02	mg/kg/day	3.82523	replicate	N-Nitrosodimethylamine	62-75-9	Ashford.2025.ArchToxicol.99.4227-4242	ndmaEnzymaticMouseMutaMouseLiver	45	20
ndma	DupSeq	Enzymatic	Mouse	MutaMouse	Liver	male	10-14	gavage	1perdayx28days	seven dose plus control	28	72	0.02	mg/kg/day	2.94863	replicate	N-Nitrosodimethylamine	62-75-9	Ashford.2025.ArchToxicol.99.4227-4242	ndmaEnzymaticMouseMutaMouseLiver	45	20
ndma	DupSeq	Enzymatic	Mouse	MutaMouse	Liver	male	10-14	gavage	1perdayx28days	seven dose plus control	28	72	0.02	mg/kg/day	3.47925	replicate	N-Nitrosodimethylamine	62-75-9	Ashford.2025.ArchToxicol.99.4227-4242	ndmaEnzymaticMouseMutaMouseLiver	45	20
ndma	DupSeq	Enzymatic	Mouse	MutaMouse	Liver	male	10-14	gavage	1perdayx28days	seven dose plus control	28	72	0.02	mg/kg/day	4.57063	replicate	N-Nitrosodimethylamine	62-75-9	Ashford.2025.ArchToxicol.99.4227-4242	ndmaEnzymaticMouseMutaMouseLiver	45	20
ndma	DupSeq	Enzymatic	Mouse	MutaMouse	Liver	male	10-14	gavage	1perdayx28days	seven dose plus control	28	72	0.02	mg/kg/day	4.03377	replicate	N-Nitrosodimethylamine	62-75-9	Ashford.2025.ArchToxicol.99.4227-4242	ndmaEnzymaticMouseMutaMouseLiver	45	20
ndma	DupSeq	Enzymatic	Mouse	MutaMouse	Liver	male	10-14	gavage	1perdayx28days	seven dose plus control	28	72	0.07	mg/kg/day	4.8607	replicate	N-Nitrosodimethylamine	62-75-9	Ashford.2025.ArchToxicol.99.4227-4242	ndmaEnzymaticMouseMutaMouseLiver	45	20
ndma	DupSeq	Enzymatic	Mouse	MutaMouse	Liver	male	10-14	gavage	1perdayx28days	seven dose plus control	28	72	0.07	mg/kg/day	6.45445	replicate	N-Nitrosodimethylamine	62-75-9	Ashford.2025.ArchToxicol.99.4227-4242	ndmaEnzymaticMouseMutaMouseLiver	45	20
ndma	DupSeq	Enzymatic	Mouse	MutaMouse	Liver	male	10-14	gavage	1perdayx28days	seven dose plus control	28	72	0.07	mg/kg/day	5.56388	replicate	N-Nitrosodimethylamine	62-75-9	Ashford.2025.ArchToxicol.99.4227-4242	ndmaEnzymaticMouseMutaMouseLiver	45	20
ndma	DupSeq	Enzymatic	Mouse	MutaMouse	Liver	male	10-14	gavage	1perdayx28days	seven dose plus control	28	72	0.07	mg/kg/day	6.87842	replicate	N-Nitrosodimethylamine	62-75-9	Ashford.2025.ArchToxicol.99.4227-4242	ndmaEnzymaticMouseMutaMouseLiver	45	20
ndma	DupSeq	Enzymatic	Mouse	MutaMouse	Liver	male	10-14	gavage	1perdayx28days	seven dose plus control	28	72	0.07	mg/kg/day	3.42308	replicate	N-Nitrosodimethylamine	62-75-9	Ashford.2025.ArchToxicol.99.4227-4242	ndmaEnzymaticMouseMutaMouseLiver	45	20
ndma	DupSeq	Enzymatic	Mouse	MutaMouse	Liver	male	10-14	gavage	1perdayx28days	seven dose plus control	28	72	0.07	mg/kg/day	4.85906	replicate	N-Nitrosodimethylamine	62-75-9	Ashford.2025.ArchToxicol.99.4227-4242	ndmaEnzymaticMouseMutaMouseLiver	45	20
ndma	DupSeq	Enzymatic	Mouse	MutaMouse	Liver	male	10-14	gavage	1perdayx28days	seven dose plus control	28	72	0.19	mg/kg/day	10.6236	replicate	N-Nitrosodimethylamine	62-75-9	Ashford.2025.ArchToxicol.99.4227-4242	ndmaEnzymaticMouseMutaMouseLiver	45	20
ndma	DupSeq	Enzymatic	Mouse	MutaMouse	Liver	male	10-14	gavage	1perdayx28days	seven dose plus control	28	72	0.19	mg/kg/day	10.4416	replicate	N-Nitrosodimethylamine	62-75-9	Ashford.2025.ArchToxicol.99.4227-4242	ndmaEnzymaticMouseMutaMouseLiver	45	20
ndma	DupSeq	Enzymatic	Mouse	MutaMouse	Liver	male	10-14	gavage	1perdayx28days	seven dose plus control	28	72	0.19	mg/kg/day	6.32796	replicate	N-Nitrosodimethylamine	62-75-9	Ashford.2025.ArchToxicol.99.4227-4242	ndmaEnzymaticMouseMutaMouseLiver	45	20
ndma	DupSeq	Enzymatic	Mouse	MutaMouse	Liver	male	10-14	gavage	1perdayx28days	seven dose plus control	28	72	0.19	mg/kg/day	7.08089	replicate	N-Nitrosodimethylamine	62-75-9	Ashford.2025.ArchToxicol.99.4227-4242	ndmaEnzymaticMouseMutaMouseLiver	45	20
ndma	DupSeq	Enzymatic	Mouse	MutaMouse	Liver	male	10-14	gavage	1perdayx28days	seven dose plus control	28	72	0.19	mg/kg/day	12.976	replicate	N-Nitrosodimethylamine	62-75-9	Ashford.2025.ArchToxicol.99.4227-4242	ndmaEnzymaticMouseMutaMouseLiver	45	20
ndma	DupSeq	Enzymatic	Mouse	MutaMouse	Liver	male	10-14	gavage	1perdayx28days	seven dose plus control	28	72	0.19	mg/kg/day	9.36636	replicate	N-Nitrosodimethylamine	62-75-9	Ashford.2025.ArchToxicol.99.4227-4242	ndmaEnzymaticMouseMutaMouseLiver	45	20
ndma	DupSeq	Enzymatic	Mouse	MutaMouse	Liver	male	10-14	gavage	1perdayx28days	seven dose plus control	28	72	0.36	mg/kg/day	32.8157	replicate	N-Nitrosodimethylamine	62-75-9	Ashford.2025.ArchToxicol.99.4227-4242	ndmaEnzymaticMouseMutaMouseLiver	45	20
ndma	DupSeq	Enzymatic	Mouse	MutaMouse	Liver	male	10-14	gavage	1perdayx28days	seven dose plus control	28	72	0.36	mg/kg/day	18.9436	replicate	N-Nitrosodimethylamine	62-75-9	Ashford.2025.ArchToxicol.99.4227-4242	ndmaEnzymaticMouseMutaMouseLiver	45	20
ndma	DupSeq	Enzymatic	Mouse	MutaMouse	Liver	male	10-14	gavage	1perdayx28days	seven dose plus control	28	72	0.36	mg/kg/day	33.3017	replicate	N-Nitrosodimethylamine	62-75-9	Ashford.2025.ArchToxicol.99.4227-4242	ndmaEnzymaticMouseMutaMouseLiver	45	20
ndma	DupSeq	Enzymatic	Mouse	MutaMouse	Liver	male	10-14	gavage	1perdayx28days	seven dose plus control	28	72	0.36	mg/kg/day	19.6133	replicate	N-Nitrosodimethylamine	62-75-9	Ashford.2025.ArchToxicol.99.4227-4242	ndmaEnzymaticMouseMutaMouseLiver	45	20
ndma	DupSeq	Enzymatic	Mouse	MutaMouse	Liver	male	10-14	gavage	1perdayx28days	seven dose plus control	28	72	0.36	mg/kg/day	30.425	replicate	N-Nitrosodimethylamine	62-75-9	Ashford.2025.ArchToxicol.99.4227-4242	ndmaEnzymaticMouseMutaMouseLiver	45	20
ndma	DupSeq	Enzymatic	Mouse	MutaMouse	Liver	male	10-14	gavage	1perdayx28days	seven dose plus control	28	72	0.36	mg/kg/day	26.0628	replicate	N-Nitrosodimethylamine	62-75-9	Ashford.2025.ArchToxicol.99.4227-4242	ndmaEnzymaticMouseMutaMouseLiver	45	20
ndma	DupSeq	Enzymatic	Mouse	MutaMouse	Liver	male	10-14	gavage	1perdayx28days	seven dose plus control	28	72	1.1	mg/kg/day	49.305	replicate	N-Nitrosodimethylamine	62-75-9	Ashford.2025.ArchToxicol.99.4227-4242	ndmaEnzymaticMouseMutaMouseLiver	45	20
ndma	DupSeq	Enzymatic	Mouse	MutaMouse	Liver	male	10-14	gavage	1perdayx28days	seven dose plus control	28	72	1.1	mg/kg/day	60.4424	replicate	N-Nitrosodimethylamine	62-75-9	Ashford.2025.ArchToxicol.99.4227-4242	ndmaEnzymaticMouseMutaMouseLiver	45	20
ndma	DupSeq	Enzymatic	Mouse	MutaMouse	Liver	male	10-14	gavage	1perdayx28days	seven dose plus control	28	72	1.1	mg/kg/day	63.3155	replicate	N-Nitrosodimethylamine	62-75-9	Ashford.2025.ArchToxicol.99.4227-4242	ndmaEnzymaticMouseMutaMouseLiver	45	20
ndma	DupSeq	Enzymatic	Mouse	MutaMouse	Liver	male	10-14	gavage	1perdayx28days	seven dose plus control	28	72	1.1	mg/kg/day	66.059	replicate	N-Nitrosodimethylamine	62-75-9	Ashford.2025.ArchToxicol.99.4227-4242	ndmaEnzymaticMouseMutaMouseLiver	45	20
ndma	DupSeq	Enzymatic	Mouse	MutaMouse	Liver	male	10-14	gavage	1perdayx28days	seven dose plus control	28	72	1.1	mg/kg/day	70.6524	replicate	N-Nitrosodimethylamine	62-75-9	Ashford.2025.ArchToxicol.99.4227-4242	ndmaEnzymaticMouseMutaMouseLiver	45	20
ndma	DupSeq	Enzymatic	Mouse	MutaMouse	Liver	male	10-14	gavage	1perdayx28days	seven dose plus control	28	72	2	mg/kg/day	63.8724	replicate	N-Nitrosodimethylamine	62-75-9	Ashford.2025.ArchToxicol.99.4227-4242	ndmaEnzymaticMouseMutaMouseLiver	45	20
ndma	DupSeq	Enzymatic	Mouse	MutaMouse	Liver	male	10-14	gavage	1perdayx28days	seven dose plus control	28	72	2	mg/kg/day	64.0335	replicate	N-Nitrosodimethylamine	62-75-9	Ashford.2025.ArchToxicol.99.4227-4242	ndmaEnzymaticMouseMutaMouseLiver	45	20
ndma	DupSeq	Enzymatic	Mouse	MutaMouse	Liver	male	10-14	gavage	1perdayx28days	seven dose plus control	28	72	2	mg/kg/day	63.6989	replicate	N-Nitrosodimethylamine	62-75-9	Ashford.2025.ArchToxicol.99.4227-4242	ndmaEnzymaticMouseMutaMouseLiver	45	20
ndma	DupSeq	Enzymatic	Mouse	MutaMouse	Liver	male	10-14	gavage	1perdayx28days	seven dose plus control	28	72	2	mg/kg/day	58.926	replicate	N-Nitrosodimethylamine	62-75-9	Ashford.2025.ArchToxicol.99.4227-4242	ndmaEnzymaticMouseMutaMouseLiver	45	20
ndma	DupSeq	Enzymatic	Mouse	MutaMouse	Liver	male	10-14	gavage	1perdayx28days	seven dose plus control	28	72	2	mg/kg/day	75.4461	replicate	N-Nitrosodimethylamine	62-75-9	Ashford.2025.ArchToxicol.99.4227-4242	ndmaEnzymaticMouseMutaMouseLiver	45	20
ndma	DupSeq	Enzymatic	Mouse	MutaMouse	Liver	male	10-14	gavage	1perdayx28days	seven dose plus control	28	72	4	mg/kg/day	88.0911	replicate	N-Nitrosodimethylamine	62-75-9	Ashford.2025.ArchToxicol.99.4227-4242	ndmaEnzymaticMouseMutaMouseLiver	45	20
ndma	DupSeq	Enzymatic	Mouse	MutaMouse	Liver	male	10-14	gavage	1perdayx28days	seven dose plus control	28	72	4	mg/kg/day	49.5092	replicate	N-Nitrosodimethylamine	62-75-9	Ashford.2025.ArchToxicol.99.4227-4242	ndmaEnzymaticMouseMutaMouseLiver	45	20
ndma	DupSeq	Enzymatic	Mouse	MutaMouse	Liver	male	10-14	gavage	1perdayx28days	seven dose plus control	28	72	4	mg/kg/day	77.6813	replicate	N-Nitrosodimethylamine	62-75-9	Ashford.2025.ArchToxicol.99.4227-4242	ndmaEnzymaticMouseMutaMouseLiver	45	20
ndma	DupSeq	Enzymatic	Mouse	MutaMouse	Liver	male	10-14	gavage	1perdayx28days	seven dose plus control	28	72	4	mg/kg/day	60.3498	replicate	N-Nitrosodimethylamine	62-75-9	Ashford.2025.ArchToxicol.99.4227-4242	ndmaEnzymaticMouseMutaMouseLiver	45	20
ndma	DupSeq	Enzymatic	Mouse	MutaMouse	Liver	male	10-14	gavage	1perdayx28days	seven dose plus control	28	72	4	mg/kg/day	54.672	replicate	N-Nitrosodimethylamine	62-75-9	Ashford.2025.ArchToxicol.99.4227-4242	ndmaEnzymaticMouseMutaMouseLiver	45	20
ndba	DupSeq	Enzymatic	Mouse	BigBlue.mouse	Liver	male	10-11	gavage	1perdayx28days	four dose plus control	28	3	0	mg/kg/day	4.16603	replicate	N-nitrosodibutylamine	924-16-3	Dobo et al, unpublished	ndbaEnzymaticMouseBigBlue.mouseLiver	46	20
ndba	DupSeq	Enzymatic	Mouse	BigBlue.mouse	Liver	male	10-11	gavage	1perdayx28days	four dose plus control	28	3	0	mg/kg/day	6.39732	replicate	N-nitrosodibutylamine	924-16-3	Dobo et al, unpublished	ndbaEnzymaticMouseBigBlue.mouseLiver	46	20
ndba	DupSeq	Enzymatic	Mouse	BigBlue.mouse	Liver	male	10-11	gavage	1perdayx28days	four dose plus control	28	3	0	mg/kg/day	3.86265	replicate	N-nitrosodibutylamine	924-16-3	Dobo et al, unpublished	ndbaEnzymaticMouseBigBlue.mouseLiver	46	20
ndba	DupSeq	Enzymatic	Mouse	BigBlue.mouse	Liver	male	10-11	gavage	1perdayx28days	four dose plus control	28	3	0	mg/kg/day	5.25586	replicate	N-nitrosodibutylamine	924-16-3	Dobo et al, unpublished	ndbaEnzymaticMouseBigBlue.mouseLiver	46	20
ndba	DupSeq	Enzymatic	Mouse	BigBlue.mouse	Liver	male	10-11	gavage	1perdayx28days	four dose plus control	28	3	0	mg/kg/day	6.00411	replicate	N-nitrosodibutylamine	924-16-3	Dobo et al, unpublished	ndbaEnzymaticMouseBigBlue.mouseLiver	46	20
ndba	DupSeq	Enzymatic	Mouse	BigBlue.mouse	Liver	male	10-11	gavage	1perdayx28days	four dose plus control	28	3	1	mg/kg/day	6.10179	replicate	N-nitrosodibutylamine	924-16-3	Dobo et al, unpublished	ndbaEnzymaticMouseBigBlue.mouseLiver	46	20
ndba	DupSeq	Enzymatic	Mouse	BigBlue.mouse	Liver	male	10-11	gavage	1perdayx28days	four dose plus control	28	3	1	mg/kg/day	7.14907	replicate	N-nitrosodibutylamine	924-16-3	Dobo et al, unpublished	ndbaEnzymaticMouseBigBlue.mouseLiver	46	20
ndba	DupSeq	Enzymatic	Mouse	BigBlue.mouse	Liver	male	10-11	gavage	1perdayx28days	four dose plus control	28	3	1	mg/kg/day	6.13761	replicate	N-nitrosodibutylamine	924-16-3	Dobo et al, unpublished	ndbaEnzymaticMouseBigBlue.mouseLiver	46	20
ndba	DupSeq	Enzymatic	Mouse	BigBlue.mouse	Liver	male	10-11	gavage	1perdayx28days	four dose plus control	28	3	1	mg/kg/day	5.793	replicate	N-nitrosodibutylamine	924-16-3	Dobo et al, unpublished	ndbaEnzymaticMouseBigBlue.mouseLiver	46	20
ndba	DupSeq	Enzymatic	Mouse	BigBlue.mouse	Liver	male	10-11	gavage	1perdayx28days	four dose plus control	28	3	1	mg/kg/day	8.09639	replicate	N-nitrosodibutylamine	924-16-3	Dobo et al, unpublished	ndbaEnzymaticMouseBigBlue.mouseLiver	46	20
ndba	DupSeq	Enzymatic	Mouse	BigBlue.mouse	Liver	male	10-11	gavage	1perdayx28days	four dose plus control	28	3	10	mg/kg/day	15.4443	replicate	N-nitrosodibutylamine	924-16-3	Dobo et al, unpublished	ndbaEnzymaticMouseBigBlue.mouseLiver	46	20
ndba	DupSeq	Enzymatic	Mouse	BigBlue.mouse	Liver	male	10-11	gavage	1perdayx28days	four dose plus control	28	3	10	mg/kg/day	14.9187	replicate	N-nitrosodibutylamine	924-16-3	Dobo et al, unpublished	ndbaEnzymaticMouseBigBlue.mouseLiver	46	20
ndba	DupSeq	Enzymatic	Mouse	BigBlue.mouse	Liver	male	10-11	gavage	1perdayx28days	four dose plus control	28	3	10	mg/kg/day	16.2397	replicate	N-nitrosodibutylamine	924-16-3	Dobo et al, unpublished	ndbaEnzymaticMouseBigBlue.mouseLiver	46	20
ndba	DupSeq	Enzymatic	Mouse	BigBlue.mouse	Liver	male	10-11	gavage	1perdayx28days	four dose plus control	28	3	10	mg/kg/day	19.4063	replicate	N-nitrosodibutylamine	924-16-3	Dobo et al, unpublished	ndbaEnzymaticMouseBigBlue.mouseLiver	46	20
ndba	DupSeq	Enzymatic	Mouse	BigBlue.mouse	Liver	male	10-11	gavage	1perdayx28days	four dose plus control	28	3	10	mg/kg/day	15.7639	replicate	N-nitrosodibutylamine	924-16-3	Dobo et al, unpublished	ndbaEnzymaticMouseBigBlue.mouseLiver	46	20
ndba	DupSeq	Enzymatic	Mouse	BigBlue.mouse	Liver	male	10-11	gavage	1perdayx28days	four dose plus control	28	3	30	mg/kg/day	29.5125	replicate	N-nitrosodibutylamine	924-16-3	Dobo et al, unpublished	ndbaEnzymaticMouseBigBlue.mouseLiver	46	20
ndba	DupSeq	Enzymatic	Mouse	BigBlue.mouse	Liver	male	10-11	gavage	1perdayx28days	four dose plus control	28	3	30	mg/kg/day	33.334	replicate	N-nitrosodibutylamine	924-16-3	Dobo et al, unpublished	ndbaEnzymaticMouseBigBlue.mouseLiver	46	20
ndba	DupSeq	Enzymatic	Mouse	BigBlue.mouse	Liver	male	10-11	gavage	1perdayx28days	four dose plus control	28	3	30	mg/kg/day	43.2086	replicate	N-nitrosodibutylamine	924-16-3	Dobo et al, unpublished	ndbaEnzymaticMouseBigBlue.mouseLiver	46	20
ndba	DupSeq	Enzymatic	Mouse	BigBlue.mouse	Liver	male	10-11	gavage	1perdayx28days	four dose plus control	28	3	30	mg/kg/day	43.2138	replicate	N-nitrosodibutylamine	924-16-3	Dobo et al, unpublished	ndbaEnzymaticMouseBigBlue.mouseLiver	46	20
ndba	DupSeq	Enzymatic	Mouse	BigBlue.mouse	Liver	male	10-11	gavage	1perdayx28days	four dose plus control	28	3	30	mg/kg/day	36.8226	replicate	N-nitrosodibutylamine	924-16-3	Dobo et al, unpublished	ndbaEnzymaticMouseBigBlue.mouseLiver	46	20
ndba	DupSeq	Enzymatic	Mouse	BigBlue.mouse	Liver	male	10-11	gavage	1perdayx28days	four dose plus control	28	3	100	mg/kg/day	84.7196	replicate	N-nitrosodibutylamine	924-16-3	Dobo et al, unpublished	ndbaEnzymaticMouseBigBlue.mouseLiver	46	20
ndba	DupSeq	Enzymatic	Mouse	BigBlue.mouse	Liver	male	10-11	gavage	1perdayx28days	four dose plus control	28	3	100	mg/kg/day	98.667	replicate	N-nitrosodibutylamine	924-16-3	Dobo et al, unpublished	ndbaEnzymaticMouseBigBlue.mouseLiver	46	20
ndba	DupSeq	Enzymatic	Mouse	BigBlue.mouse	Liver	male	10-11	gavage	1perdayx28days	four dose plus control	28	3	100	mg/kg/day	87.8597	replicate	N-nitrosodibutylamine	924-16-3	Dobo et al, unpublished	ndbaEnzymaticMouseBigBlue.mouseLiver	46	20
ndba	DupSeq	Enzymatic	Mouse	BigBlue.mouse	Liver	male	10-11	gavage	1perdayx28days	four dose plus control	28	3	100	mg/kg/day	99.2736	replicate	N-nitrosodibutylamine	924-16-3	Dobo et al, unpublished	ndbaEnzymaticMouseBigBlue.mouseLiver	46	20
ndba	DupSeq	Enzymatic	Mouse	BigBlue.mouse	Liver	male	10-11	gavage	1perdayx28days	four dose plus control	28	3	100	mg/kg/day	104.11	replicate	N-nitrosodibutylamine	924-16-3	Dobo et al, unpublished	ndbaEnzymaticMouseBigBlue.mouseLiver	46	20
ndba	DupSeq	Enzymatic	Mouse	BigBlue.mouse	Kidney	male	10-11	gavage	1perdayx28days	four dose plus control	28	3	0	mg/kg/day	3.99052	replicate	N-nitrosodibutylamine	924-16-3	Dobo et al, unpublished	ndbaEnzymaticMouseBigBlue.mouseKidney	47	20
ndba	DupSeq	Enzymatic	Mouse	BigBlue.mouse	Kidney	male	10-11	gavage	1perdayx28days	four dose plus control	28	3	0	mg/kg/day	3.42827	replicate	N-nitrosodibutylamine	924-16-3	Dobo et al, unpublished	ndbaEnzymaticMouseBigBlue.mouseKidney	47	20
ndba	DupSeq	Enzymatic	Mouse	BigBlue.mouse	Kidney	male	10-11	gavage	1perdayx28days	four dose plus control	28	3	0	mg/kg/day	4.64751	replicate	N-nitrosodibutylamine	924-16-3	Dobo et al, unpublished	ndbaEnzymaticMouseBigBlue.mouseKidney	47	20
ndba	DupSeq	Enzymatic	Mouse	BigBlue.mouse	Kidney	male	10-11	gavage	1perdayx28days	four dose plus control	28	3	0	mg/kg/day	4.11647	replicate	N-nitrosodibutylamine	924-16-3	Dobo et al, unpublished	ndbaEnzymaticMouseBigBlue.mouseKidney	47	20
ndba	DupSeq	Enzymatic	Mouse	BigBlue.mouse	Kidney	male	10-11	gavage	1perdayx28days	four dose plus control	28	3	0	mg/kg/day	3.93025	replicate	N-nitrosodibutylamine	924-16-3	Dobo et al, unpublished	ndbaEnzymaticMouseBigBlue.mouseKidney	47	20
ndba	DupSeq	Enzymatic	Mouse	BigBlue.mouse	Kidney	male	10-11	gavage	1perdayx28days	four dose plus control	28	3	1	mg/kg/day	6.98165	replicate	N-nitrosodibutylamine	924-16-3	Dobo et al, unpublished	ndbaEnzymaticMouseBigBlue.mouseKidney	47	20
ndba	DupSeq	Enzymatic	Mouse	BigBlue.mouse	Kidney	male	10-11	gavage	1perdayx28days	four dose plus control	28	3	1	mg/kg/day	3.15188	replicate	N-nitrosodibutylamine	924-16-3	Dobo et al, unpublished	ndbaEnzymaticMouseBigBlue.mouseKidney	47	20
ndba	DupSeq	Enzymatic	Mouse	BigBlue.mouse	Kidney	male	10-11	gavage	1perdayx28days	four dose plus control	28	3	1	mg/kg/day	3.7099	replicate	N-nitrosodibutylamine	924-16-3	Dobo et al, unpublished	ndbaEnzymaticMouseBigBlue.mouseKidney	47	20
ndba	DupSeq	Enzymatic	Mouse	BigBlue.mouse	Kidney	male	10-11	gavage	1perdayx28days	four dose plus control	28	3	1	mg/kg/day	3.31795	replicate	N-nitrosodibutylamine	924-16-3	Dobo et al, unpublished	ndbaEnzymaticMouseBigBlue.mouseKidney	47	20
ndba	DupSeq	Enzymatic	Mouse	BigBlue.mouse	Kidney	male	10-11	gavage	1perdayx28days	four dose plus control	28	3	1	mg/kg/day	4.9918	replicate	N-nitrosodibutylamine	924-16-3	Dobo et al, unpublished	ndbaEnzymaticMouseBigBlue.mouseKidney	47	20
ndba	DupSeq	Enzymatic	Mouse	BigBlue.mouse	Kidney	male	10-11	gavage	1perdayx28days	four dose plus control	28	3	10	mg/kg/day	6.52993	replicate	N-nitrosodibutylamine	924-16-3	Dobo et al, unpublished	ndbaEnzymaticMouseBigBlue.mouseKidney	47	20
ndba	DupSeq	Enzymatic	Mouse	BigBlue.mouse	Kidney	male	10-11	gavage	1perdayx28days	four dose plus control	28	3	10	mg/kg/day	5.54358	replicate	N-nitrosodibutylamine	924-16-3	Dobo et al, unpublished	ndbaEnzymaticMouseBigBlue.mouseKidney	47	20
ndba	DupSeq	Enzymatic	Mouse	BigBlue.mouse	Kidney	male	10-11	gavage	1perdayx28days	four dose plus control	28	3	10	mg/kg/day	5.66872	replicate	N-nitrosodibutylamine	924-16-3	Dobo et al, unpublished	ndbaEnzymaticMouseBigBlue.mouseKidney	47	20
ndba	DupSeq	Enzymatic	Mouse	BigBlue.mouse	Kidney	male	10-11	gavage	1perdayx28days	four dose plus control	28	3	10	mg/kg/day	6.62296	replicate	N-nitrosodibutylamine	924-16-3	Dobo et al, unpublished	ndbaEnzymaticMouseBigBlue.mouseKidney	47	20
ndba	DupSeq	Enzymatic	Mouse	BigBlue.mouse	Kidney	male	10-11	gavage	1perdayx28days	four dose plus control	28	3	10	mg/kg/day	3.33815	replicate	N-nitrosodibutylamine	924-16-3	Dobo et al, unpublished	ndbaEnzymaticMouseBigBlue.mouseKidney	47	20
ndba	DupSeq	Enzymatic	Mouse	BigBlue.mouse	Kidney	male	10-11	gavage	1perdayx28days	four dose plus control	28	3	30	mg/kg/day	7.38353	replicate	N-nitrosodibutylamine	924-16-3	Dobo et al, unpublished	ndbaEnzymaticMouseBigBlue.mouseKidney	47	20
ndba	DupSeq	Enzymatic	Mouse	BigBlue.mouse	Kidney	male	10-11	gavage	1perdayx28days	four dose plus control	28	3	30	mg/kg/day	8.39753	replicate	N-nitrosodibutylamine	924-16-3	Dobo et al, unpublished	ndbaEnzymaticMouseBigBlue.mouseKidney	47	20
ndba	DupSeq	Enzymatic	Mouse	BigBlue.mouse	Kidney	male	10-11	gavage	1perdayx28days	four dose plus control	28	3	30	mg/kg/day	6.74591	replicate	N-nitrosodibutylamine	924-16-3	Dobo et al, unpublished	ndbaEnzymaticMouseBigBlue.mouseKidney	47	20
ndba	DupSeq	Enzymatic	Mouse	BigBlue.mouse	Kidney	male	10-11	gavage	1perdayx28days	four dose plus control	28	3	30	mg/kg/day	7.38697	replicate	N-nitrosodibutylamine	924-16-3	Dobo et al, unpublished	ndbaEnzymaticMouseBigBlue.mouseKidney	47	20
ndba	DupSeq	Enzymatic	Mouse	BigBlue.mouse	Kidney	male	10-11	gavage	1perdayx28days	four dose plus control	28	3	30	mg/kg/day	6.49852	replicate	N-nitrosodibutylamine	924-16-3	Dobo et al, unpublished	ndbaEnzymaticMouseBigBlue.mouseKidney	47	20
ndba	DupSeq	Enzymatic	Mouse	BigBlue.mouse	Kidney	male	10-11	gavage	1perdayx28days	four dose plus control	28	3	100	mg/kg/day	12.787	replicate	N-nitrosodibutylamine	924-16-3	Dobo et al, unpublished	ndbaEnzymaticMouseBigBlue.mouseKidney	47	20
ndba	DupSeq	Enzymatic	Mouse	BigBlue.mouse	Kidney	male	10-11	gavage	1perdayx28days	four dose plus control	28	3	100	mg/kg/day	12.2719	replicate	N-nitrosodibutylamine	924-16-3	Dobo et al, unpublished	ndbaEnzymaticMouseBigBlue.mouseKidney	47	20
ndba	DupSeq	Enzymatic	Mouse	BigBlue.mouse	Kidney	male	10-11	gavage	1perdayx28days	four dose plus control	28	3	100	mg/kg/day	12.9884	replicate	N-nitrosodibutylamine	924-16-3	Dobo et al, unpublished	ndbaEnzymaticMouseBigBlue.mouseKidney	47	20
ndba	DupSeq	Enzymatic	Mouse	BigBlue.mouse	Kidney	male	10-11	gavage	1perdayx28days	four dose plus control	28	3	100	mg/kg/day	15.0094	replicate	N-nitrosodibutylamine	924-16-3	Dobo et al, unpublished	ndbaEnzymaticMouseBigBlue.mouseKidney	47	20
ndba	DupSeq	Enzymatic	Mouse	BigBlue.mouse	Kidney	male	10-11	gavage	1perdayx28days	four dose plus control	28	3	100	mg/kg/day	13.7914	replicate	N-nitrosodibutylamine	924-16-3	Dobo et al, unpublished	ndbaEnzymaticMouseBigBlue.mouseKidney	47	20

## Sheet: Table S2 - HAWKseq
Chem	ecNGS	Fragment	Species	Strain	Tissue	Sex	Age	AdminRte	Regimen	StudyDesign	AppTime	SamplingTime	DosePerDay	DoseUnits	MutFreq1E-8	ReplORSummary	FullChemName	CAS NR	Source	Dummy	Dataset	Study
bap	HAWK	Sonication	Mouse	gptDelta	BM	male	7-9	po	1perdayx5days	two dose plus control	5	7	0	mg/kg/day	21.7003	replicate	benzo(a)pyrene	50-32-8	Matsumura.2019.ArchToxicol.93.9.2	bapSonicationMousegptDeltaBM	1	1
bap	HAWK	Sonication	Mouse	gptDelta	BM	male	7-9	po	1perdayx5days	two dose plus control	5	7	0	mg/kg/day	22.6456	replicate	benzo(a)pyrene	50-32-8	Matsumura.2019.ArchToxicol.93.9.2	bapSonicationMousegptDeltaBM	1	1
bap	HAWK	Sonication	Mouse	gptDelta	BM	male	7-9	po	1perdayx5days	two dose plus control	5	7	0	mg/kg/day	25.2714	replicate	benzo(a)pyrene	50-32-8	Matsumura.2019.ArchToxicol.93.9.2	bapSonicationMousegptDeltaBM	1	1
bap	HAWK	Sonication	Mouse	gptDelta	BM	male	7-9	po	1perdayx5days	two dose plus control	5	7	0	mg/kg/day	20.5548	replicate	benzo(a)pyrene	50-32-8	Matsumura.2019.ArchToxicol.93.9.2	bapSonicationMousegptDeltaBM	1	1
bap	HAWK	Sonication	Mouse	gptDelta	BM	male	7-9	po	1perdayx5days	two dose plus control	5	7	150	mg/kg/day	74.5327	replicate	benzo(a)pyrene	50-32-8	Matsumura.2019.ArchToxicol.93.9.2	bapSonicationMousegptDeltaBM	1	1
bap	HAWK	Sonication	Mouse	gptDelta	BM	male	7-9	po	1perdayx5days	two dose plus control	5	7	150	mg/kg/day	89.1684	replicate	benzo(a)pyrene	50-32-8	Matsumura.2019.ArchToxicol.93.9.2	bapSonicationMousegptDeltaBM	1	1
bap	HAWK	Sonication	Mouse	gptDelta	BM	male	7-9	po	1perdayx5days	two dose plus control	5	7	150	mg/kg/day	82.6786	replicate	benzo(a)pyrene	50-32-8	Matsumura.2019.ArchToxicol.93.9.2	bapSonicationMousegptDeltaBM	1	1
bap	HAWK	Sonication	Mouse	gptDelta	BM	male	7-9	po	1perdayx5days	two dose plus control	5	7	150	mg/kg/day	73.9496	replicate	benzo(a)pyrene	50-32-8	Matsumura.2019.ArchToxicol.93.9.2	bapSonicationMousegptDeltaBM	1	1
bap	HAWK	Sonication	Mouse	gptDelta	BM	male	7-9	po	1perdayx5days	two dose plus control	5	7	300	mg/kg/day	124.115	replicate	benzo(a)pyrene	50-32-8	Matsumura.2019.ArchToxicol.93.9.2	bapSonicationMousegptDeltaBM	1	1
bap	HAWK	Sonication	Mouse	gptDelta	BM	male	7-9	po	1perdayx5days	two dose plus control	5	7	300	mg/kg/day	99.6625	replicate	benzo(a)pyrene	50-32-8	Matsumura.2019.ArchToxicol.93.9.2	bapSonicationMousegptDeltaBM	1	1
bap	HAWK	Sonication	Mouse	gptDelta	BM	male	7-9	po	1perdayx5days	two dose plus control	5	7	300	mg/kg/day	106.699	replicate	benzo(a)pyrene	50-32-8	Matsumura.2019.ArchToxicol.93.9.2	bapSonicationMousegptDeltaBM	1	1
bap	HAWK	Sonication	Mouse	gptDelta	BM	male	7-9	po	1perdayx5days	two dose plus control	5	7	300	mg/kg/day	111.868	replicate	benzo(a)pyrene	50-32-8	Matsumura.2019.ArchToxicol.93.9.2	bapSonicationMousegptDeltaBM	1	1
arist	HAWK	Sonication	Mouse	gptDelta	Kidney	male	7-9	po	1perdayx5days	two dose plus control	5	7	0	mg/kg/day	19.7017	replicate	aristolochic acid	313-67-7	Matsumura.2019.ArchToxicol.93.9.2	aristSonicationMousegptDeltaKidney	2	1
arist	HAWK	Sonication	Mouse	gptDelta	Kidney	male	7-9	po	1perdayx5days	two dose plus control	5	7	0	mg/kg/day	21.4318	replicate	aristolochic acid	313-67-7	Matsumura.2019.ArchToxicol.93.9.2	aristSonicationMousegptDeltaKidney	2	1
arist	HAWK	Sonication	Mouse	gptDelta	Kidney	male	7-9	po	1perdayx5days	two dose plus control	5	7	0	mg/kg/day	22.5125	replicate	aristolochic acid	313-67-7	Matsumura.2019.ArchToxicol.93.9.2	aristSonicationMousegptDeltaKidney	2	1
arist	HAWK	Sonication	Mouse	gptDelta	Kidney	male	7-9	po	1perdayx5days	two dose plus control	5	7	0	mg/kg/day	17.8506	replicate	aristolochic acid	313-67-7	Matsumura.2019.ArchToxicol.93.9.2	aristSonicationMousegptDeltaKidney	2	1
arist	HAWK	Sonication	Mouse	gptDelta	Kidney	male	7-9	po	1perdayx5days	two dose plus control	5	7	5	mg/kg/day	43.9621	replicate	aristolochic acid	313-67-7	Matsumura.2019.ArchToxicol.93.9.2	aristSonicationMousegptDeltaKidney	2	1
arist	HAWK	Sonication	Mouse	gptDelta	Kidney	male	7-9	po	1perdayx5days	two dose plus control	5	7	5	mg/kg/day	37.5856	replicate	aristolochic acid	313-67-7	Matsumura.2019.ArchToxicol.93.9.2	aristSonicationMousegptDeltaKidney	2	1
arist	HAWK	Sonication	Mouse	gptDelta	Kidney	male	7-9	po	1perdayx5days	two dose plus control	5	7	5	mg/kg/day	35.018	replicate	aristolochic acid	313-67-7	Matsumura.2019.ArchToxicol.93.9.2	aristSonicationMousegptDeltaKidney	2	1
arist	HAWK	Sonication	Mouse	gptDelta	Kidney	male	7-9	po	1perdayx5days	two dose plus control	5	7	5	mg/kg/day	40.3304	replicate	aristolochic acid	313-67-7	Matsumura.2019.ArchToxicol.93.9.2	aristSonicationMousegptDeltaKidney	2	1
arist	HAWK	Sonication	Mouse	gptDelta	Kidney	male	7-9	po	1perdayx5days	two dose plus control	5	7	10	mg/kg/day	59.4722	replicate	aristolochic acid	313-67-7	Matsumura.2019.ArchToxicol.93.9.2	aristSonicationMousegptDeltaKidney	2	1
arist	HAWK	Sonication	Mouse	gptDelta	Kidney	male	7-9	po	1perdayx5days	two dose plus control	5	7	10	mg/kg/day	61.3631	replicate	aristolochic acid	313-67-7	Matsumura.2019.ArchToxicol.93.9.2	aristSonicationMousegptDeltaKidney	2	1
arist	HAWK	Sonication	Mouse	gptDelta	Kidney	male	7-9	po	1perdayx5days	two dose plus control	5	7	10	mg/kg/day	52.3085	replicate	aristolochic acid	313-67-7	Matsumura.2019.ArchToxicol.93.9.2	aristSonicationMousegptDeltaKidney	2	1
arist	HAWK	Sonication	Mouse	gptDelta	Kidney	male	7-9	po	1perdayx5days	two dose plus control	5	7	10	mg/kg/day	54.6683	replicate	aristolochic acid	313-67-7	Matsumura.2019.ArchToxicol.93.9.2	aristSonicationMousegptDeltaKidney	2	1
enu	HAWK	Sonication	Mouse	gptDelta	BM	male	7-9	ip	1perdayx5days	two dose plus control	5	7	0	mg/kg/day	18.0129	replicate	ethylnitrosourea	759-73-9	Matsumura.2019.ArchToxicol.93.9.2	enuSonicationMousegptDeltaBM	3	1
enu	HAWK	Sonication	Mouse	gptDelta	BM	male	7-9	ip	1perdayx5days	two dose plus control	5	7	0	mg/kg/day	17.3828	replicate	ethylnitrosourea	759-73-9	Matsumura.2019.ArchToxicol.93.9.2	enuSonicationMousegptDeltaBM	3	1
enu	HAWK	Sonication	Mouse	gptDelta	BM	male	7-9	ip	1perdayx5days	two dose plus control	5	7	0	mg/kg/day	16.1583	replicate	ethylnitrosourea	759-73-9	Matsumura.2019.ArchToxicol.93.9.2	enuSonicationMousegptDeltaBM	3	1
enu	HAWK	Sonication	Mouse	gptDelta	BM	male	7-9	ip	1perdayx5days	two dose plus control	5	7	0	mg/kg/day	17.4017	replicate	ethylnitrosourea	759-73-9	Matsumura.2019.ArchToxicol.93.9.2	enuSonicationMousegptDeltaBM	3	1
enu	HAWK	Sonication	Mouse	gptDelta	BM	male	7-9	ip	1perdayx5days	two dose plus control	5	7	75	mg/kg/day	594.225	replicate	ethylnitrosourea	759-73-9	Matsumura.2019.ArchToxicol.93.9.2	enuSonicationMousegptDeltaBM	3	1
enu	HAWK	Sonication	Mouse	gptDelta	BM	male	7-9	ip	1perdayx5days	two dose plus control	5	7	75	mg/kg/day	562.116	replicate	ethylnitrosourea	759-73-9	Matsumura.2019.ArchToxicol.93.9.2	enuSonicationMousegptDeltaBM	3	1
enu	HAWK	Sonication	Mouse	gptDelta	BM	male	7-9	ip	1perdayx5days	two dose plus control	5	7	75	mg/kg/day	605.353	replicate	ethylnitrosourea	759-73-9	Matsumura.2019.ArchToxicol.93.9.2	enuSonicationMousegptDeltaBM	3	1
enu	HAWK	Sonication	Mouse	gptDelta	BM	male	7-9	ip	1perdayx5days	two dose plus control	5	7	75	mg/kg/day	574.379	replicate	ethylnitrosourea	759-73-9	Matsumura.2019.ArchToxicol.93.9.2	enuSonicationMousegptDeltaBM	3	1
enu	HAWK	Sonication	Mouse	gptDelta	BM	male	7-9	ip	1perdayx5days	two dose plus control	5	7	150	mg/kg/day	1339.63	replicate	ethylnitrosourea	759-73-9	Matsumura.2019.ArchToxicol.93.9.2	enuSonicationMousegptDeltaBM	3	1
enu	HAWK	Sonication	Mouse	gptDelta	BM	male	7-9	ip	1perdayx5days	two dose plus control	5	7	150	mg/kg/day	1341.35	replicate	ethylnitrosourea	759-73-9	Matsumura.2019.ArchToxicol.93.9.2	enuSonicationMousegptDeltaBM	3	1
enu	HAWK	Sonication	Mouse	gptDelta	BM	male	7-9	ip	1perdayx5days	two dose plus control	5	7	150	mg/kg/day	1369.59	replicate	ethylnitrosourea	759-73-9	Matsumura.2019.ArchToxicol.93.9.2	enuSonicationMousegptDeltaBM	3	1
enu	HAWK	Sonication	Mouse	gptDelta	BM	male	7-9	ip	1perdayx5days	two dose plus control	5	7	150	mg/kg/day	1426.21	replicate	ethylnitrosourea	759-73-9	Matsumura.2019.ArchToxicol.93.9.2	enuSonicationMousegptDeltaBM	3	1
ndea	HAWK	Sonication	Mouse	gptDelta	LV	male	7-9	ip	1perdayx5days	two dose plus control	5	7	0	mg/kg/day	30.5289	replicate	diethylnitrosamine	55-18-5	Matsumura.2019.ArchToxicol.93.9.2	ndeaSonicationMousegptDeltaLV	4	1
ndea	HAWK	Sonication	Mouse	gptDelta	LV	male	7-9	ip	1perdayx5days	two dose plus control	5	7	0	mg/kg/day	26.1793	replicate	diethylnitrosamine	55-18-5	Matsumura.2019.ArchToxicol.93.9.2	ndeaSonicationMousegptDeltaLV	4	1
ndea	HAWK	Sonication	Mouse	gptDelta	LV	male	7-9	ip	1perdayx5days	two dose plus control	5	7	0	mg/kg/day	30.137	replicate	diethylnitrosamine	55-18-5	Matsumura.2019.ArchToxicol.93.9.2	ndeaSonicationMousegptDeltaLV	4	1
ndea	HAWK	Sonication	Mouse	gptDelta	LV	male	7-9	ip	1perdayx5days	two dose plus control	5	7	0	mg/kg/day	27.5625	replicate	diethylnitrosamine	55-18-5	Matsumura.2019.ArchToxicol.93.9.2	ndeaSonicationMousegptDeltaLV	4	1
ndea	HAWK	Sonication	Mouse	gptDelta	LV	male	7-9	ip	1perdayx5days	two dose plus control	5	7	40	mg/kg/day	125.04	replicate	diethylnitrosamine	55-18-5	Matsumura.2019.ArchToxicol.93.9.2	ndeaSonicationMousegptDeltaLV	4	1
ndea	HAWK	Sonication	Mouse	gptDelta	LV	male	7-9	ip	1perdayx5days	two dose plus control	5	7	40	mg/kg/day	214.273	replicate	diethylnitrosamine	55-18-5	Matsumura.2019.ArchToxicol.93.9.2	ndeaSonicationMousegptDeltaLV	4	1
ndea	HAWK	Sonication	Mouse	gptDelta	LV	male	7-9	ip	1perdayx5days	two dose plus control	5	7	40	mg/kg/day	172.712	replicate	diethylnitrosamine	55-18-5	Matsumura.2019.ArchToxicol.93.9.2	ndeaSonicationMousegptDeltaLV	4	1
ndea	HAWK	Sonication	Mouse	gptDelta	LV	male	7-9	ip	1perdayx5days	two dose plus control	5	7	40	mg/kg/day	241.932	replicate	diethylnitrosamine	55-18-5	Matsumura.2019.ArchToxicol.93.9.2	ndeaSonicationMousegptDeltaLV	4	1
ndea	HAWK	Sonication	Mouse	gptDelta	LV	male	7-9	ip	1perdayx5days	two dose plus control	5	7	80	mg/kg/day	336.038	replicate	diethylnitrosamine	55-18-5	Matsumura.2019.ArchToxicol.93.9.2	ndeaSonicationMousegptDeltaLV	4	1
ndea	HAWK	Sonication	Mouse	gptDelta	LV	male	7-9	ip	1perdayx5days	two dose plus control	5	7	80	mg/kg/day	275.655	replicate	diethylnitrosamine	55-18-5	Matsumura.2019.ArchToxicol.93.9.2	ndeaSonicationMousegptDeltaLV	4	1
ndea	HAWK	Sonication	Mouse	gptDelta	LV	male	7-9	ip	1perdayx5days	two dose plus control	5	7	80	mg/kg/day	320.278	replicate	diethylnitrosamine	55-18-5	Matsumura.2019.ArchToxicol.93.9.2	ndeaSonicationMousegptDeltaLV	4	1
ndea	HAWK	Sonication	Mouse	gptDelta	LV	male	7-9	ip	1perdayx5days	two dose plus control	5	7	80	mg/kg/day	308.162	replicate	diethylnitrosamine	55-18-5	Matsumura.2019.ArchToxicol.93.9.2	ndeaSonicationMousegptDeltaLV	4	1
bap	HAWK	Sonication	Mouse	gptDelta	LV	male	7-9	po	1perdayx5days	two dose plus control	5	7	0	mg/kg/day	16.6	replicate	benzo(a)pyrene	50-32-8	Matsumura.2025.GenesandEnviron.47.13	bapSonicationMousegptDeltaLV	5	2
bap	HAWK	Sonication	Mouse	gptDelta	LV	male	7-9	po	1perdayx5days	two dose plus control	5	7	0	mg/kg/day	15.8	replicate	benzo(a)pyrene	50-32-8	Matsumura.2025.GenesandEnviron.47.13	bapSonicationMousegptDeltaLV	5	2
bap	HAWK	Sonication	Mouse	gptDelta	LV	male	7-9	po	1perdayx5days	two dose plus control	5	7	0	mg/kg/day	15.8	replicate	benzo(a)pyrene	50-32-8	Matsumura.2025.GenesandEnviron.47.13	bapSonicationMousegptDeltaLV	5	2
bap	HAWK	Sonication	Mouse	gptDelta	LV	male	7-9	po	1perdayx5days	two dose plus control	5	7	0	mg/kg/day	16.7	replicate	benzo(a)pyrene	50-32-8	Matsumura.2025.GenesandEnviron.47.13	bapSonicationMousegptDeltaLV	5	2
bap	HAWK	Sonication	Mouse	gptDelta	LV	male	7-9	po	1perdayx5days	two dose plus control	5	7	150	mg/kg/day	30.9	replicate	benzo(a)pyrene	50-32-8	Matsumura.2025.GenesandEnviron.47.13	bapSonicationMousegptDeltaLV	5	2
bap	HAWK	Sonication	Mouse	gptDelta	LV	male	7-9	po	1perdayx5days	two dose plus control	5	7	150	mg/kg/day	23.8	replicate	benzo(a)pyrene	50-32-8	Matsumura.2025.GenesandEnviron.47.13	bapSonicationMousegptDeltaLV	5	2
bap	HAWK	Sonication	Mouse	gptDelta	LV	male	7-9	po	1perdayx5days	two dose plus control	5	7	150	mg/kg/day	25.2	replicate	benzo(a)pyrene	50-32-8	Matsumura.2025.GenesandEnviron.47.13	bapSonicationMousegptDeltaLV	5	2
bap	HAWK	Sonication	Mouse	gptDelta	LV	male	7-9	po	1perdayx5days	two dose plus control	5	7	150	mg/kg/day	30.5	replicate	benzo(a)pyrene	50-32-8	Matsumura.2025.GenesandEnviron.47.13	bapSonicationMousegptDeltaLV	5	2
bap	HAWK	Sonication	Mouse	gptDelta	LV	male	7-9	po	1perdayx5days	two dose plus control	5	7	300	mg/kg/day	74.4	replicate	benzo(a)pyrene	50-32-8	Matsumura.2025.GenesandEnviron.47.13	bapSonicationMousegptDeltaLV	5	2
bap	HAWK	Sonication	Mouse	gptDelta	LV	male	7-9	po	1perdayx5days	two dose plus control	5	7	300	mg/kg/day	40.4	replicate	benzo(a)pyrene	50-32-8	Matsumura.2025.GenesandEnviron.47.13	bapSonicationMousegptDeltaLV	5	2
bap	HAWK	Sonication	Mouse	gptDelta	LV	male	7-9	po	1perdayx5days	two dose plus control	5	7	300	mg/kg/day	67.2	replicate	benzo(a)pyrene	50-32-8	Matsumura.2025.GenesandEnviron.47.13	bapSonicationMousegptDeltaLV	5	2
bap	HAWK	Sonication	Mouse	gptDelta	LV	male	7-9	po	1perdayx5days	two dose plus control	5	7	300	mg/kg/day	87.8	replicate	benzo(a)pyrene	50-32-8	Matsumura.2025.GenesandEnviron.47.13	bapSonicationMousegptDeltaLV	5	2
enu	HAWK	Sonication	Mouse	gptDelta	LV	male	7-9	ip	1perdayx5days	two dose plus control	5	7	0	mg/kg/day	14.2	replicate	ethylnitrosourea	759-73-9	Matsumura.2025.GenesandEnviron.47.13	enuSonicationMousegptDeltaLV	6	2
enu	HAWK	Sonication	Mouse	gptDelta	LV	male	7-9	ip	1perdayx5days	two dose plus control	5	7	0	mg/kg/day	15.3	replicate	ethylnitrosourea	759-73-9	Matsumura.2025.GenesandEnviron.47.13	enuSonicationMousegptDeltaLV	6	2
enu	HAWK	Sonication	Mouse	gptDelta	LV	male	7-9	ip	1perdayx5days	two dose plus control	5	7	0	mg/kg/day	15	replicate	ethylnitrosourea	759-73-9	Matsumura.2025.GenesandEnviron.47.13	enuSonicationMousegptDeltaLV	6	2
enu	HAWK	Sonication	Mouse	gptDelta	LV	male	7-9	ip	1perdayx5days	two dose plus control	5	7	0	mg/kg/day	14.4	replicate	ethylnitrosourea	759-73-9	Matsumura.2025.GenesandEnviron.47.13	enuSonicationMousegptDeltaLV	6	2
enu	HAWK	Sonication	Mouse	gptDelta	LV	male	7-9	ip	1perdayx5days	two dose plus control	5	7	75	mg/kg/day	68.1	replicate	ethylnitrosourea	759-73-9	Matsumura.2025.GenesandEnviron.47.13	enuSonicationMousegptDeltaLV	6	2
enu	HAWK	Sonication	Mouse	gptDelta	LV	male	7-9	ip	1perdayx5days	two dose plus control	5	7	75	mg/kg/day	68.6	replicate	ethylnitrosourea	759-73-9	Matsumura.2025.GenesandEnviron.47.13	enuSonicationMousegptDeltaLV	6	2
enu	HAWK	Sonication	Mouse	gptDelta	LV	male	7-9	ip	1perdayx5days	two dose plus control	5	7	75	mg/kg/day	67.9	replicate	ethylnitrosourea	759-73-9	Matsumura.2025.GenesandEnviron.47.13	enuSonicationMousegptDeltaLV	6	2
enu	HAWK	Sonication	Mouse	gptDelta	LV	male	7-9	ip	1perdayx5days	two dose plus control	5	7	75	mg/kg/day	68.1	replicate	ethylnitrosourea	759-73-9	Matsumura.2025.GenesandEnviron.47.13	enuSonicationMousegptDeltaLV	6	2
enu	HAWK	Sonication	Mouse	gptDelta	LV	male	7-9	ip	1perdayx5days	two dose plus control	5	7	150	mg/kg/day	156	replicate	ethylnitrosourea	759-73-9	Matsumura.2025.GenesandEnviron.47.13	enuSonicationMousegptDeltaLV	6	2
enu	HAWK	Sonication	Mouse	gptDelta	LV	male	7-9	ip	1perdayx5days	two dose plus control	5	7	150	mg/kg/day	170	replicate	ethylnitrosourea	759-73-9	Matsumura.2025.GenesandEnviron.47.13	enuSonicationMousegptDeltaLV	6	2
enu	HAWK	Sonication	Mouse	gptDelta	LV	male	7-9	ip	1perdayx5days	two dose plus control	5	7	150	mg/kg/day	179	replicate	ethylnitrosourea	759-73-9	Matsumura.2025.GenesandEnviron.47.13	enuSonicationMousegptDeltaLV	6	2
enu	HAWK	Sonication	Mouse	gptDelta	LV	male	7-9	ip	1perdayx5days	two dose plus control	5	7	150	mg/kg/day	391	replicate	ethylnitrosourea	759-73-9	Matsumura.2025.GenesandEnviron.47.13	enuSonicationMousegptDeltaLV	6	2

## Sheet: Table S3 - PECC-Seq
Chem	ecNGS	Fragment	Species	Chem	Tissue	Sex	Age	AdminRte	Regimen	StudyDesign	AppTime	SamplingTime	DosePerDay	DoseUnits	MutFreq1E-8	ReplORSummary	FullChemName	CAS NR	Source	Dummy	Dataset	Study
quinoline	PECC	Sonication	Mouse	dba2	Liver	male	8	ip	1perdayx4days	one dose plus control	4	14	0	mg/kg/day	7.74408	replicate	Quinoline	91-22-5	You.2023.NucleicAcidsResearch.51.21	quinolineSonicationMousedba2Liver	1	1
quinoline	PECC	Sonication	Mouse	dba2	Liver	male	8	ip	1perdayx4days	one dose plus control	4	14	0	mg/kg/day	6.41133	replicate	Quinoline	91-22-5	You.2023.NucleicAcidsResearch.51.21	quinolineSonicationMousedba2Liver	1	1
quinoline	PECC	Sonication	Mouse	dba2	Liver	male	8	ip	1perdayx4days	one dose plus control	4	14	0	mg/kg/day	3.34669	replicate	Quinoline	91-22-5	You.2023.NucleicAcidsResearch.51.21	quinolineSonicationMousedba2Liver	1	1
quinoline	PECC	Sonication	Mouse	dba2	Liver	male	8	ip	1perdayx4days	one dose plus control	4	14	0	mg/kg/day	6.75075	replicate	Quinoline	91-22-5	You.2023.NucleicAcidsResearch.51.21	quinolineSonicationMousedba2Liver	1	1
quinoline	PECC	Sonication	Mouse	dba2	Liver	male	8	ip	1perdayx4days	one dose plus control	4	14	0	mg/kg/day	3.14077	replicate	Quinoline	91-22-5	You.2023.NucleicAcidsResearch.51.21	quinolineSonicationMousedba2Liver	1	1
quinoline	PECC	Sonication	Mouse	dba2	Liver	male	8	ip	1perdayx4days	one dose plus control	4	14	50	mg/kg/day	23.6287	replicate	Quinoline	91-22-5	You.2023.NucleicAcidsResearch.51.21	quinolineSonicationMousedba2Liver	1	1
quinoline	PECC	Sonication	Mouse	dba2	Liver	male	8	ip	1perdayx4days	one dose plus control	4	14	50	mg/kg/day	21.7347	replicate	Quinoline	91-22-5	You.2023.NucleicAcidsResearch.51.21	quinolineSonicationMousedba2Liver	1	1
quinoline	PECC	Sonication	Mouse	dba2	Liver	male	8	ip	1perdayx4days	one dose plus control	4	14	50	mg/kg/day	26.4722	replicate	Quinoline	91-22-5	You.2023.NucleicAcidsResearch.51.21	quinolineSonicationMousedba2Liver	1	1
quinoline	PECC	Sonication	Mouse	dba2	Liver	male	8	ip	1perdayx4days	one dose plus control	4	14	50	mg/kg/day	19.5394	replicate	Quinoline	91-22-5	You.2023.NucleicAcidsResearch.51.21	quinolineSonicationMousedba2Liver	1	1
quinoline	PECC	Sonication	Mouse	dba2	Liver	male	8	ip	1perdayx4days	one dose plus control	4	14	50	mg/kg/day	13.3816	replicate	Quinoline	91-22-5	You.2023.NucleicAcidsResearch.51.21	quinolineSonicationMousedba2Liver	1	1
quinoline	PECC	Sonication	Mouse	dba2	Liver	male	8	ip	1perdayx4days	one dose plus control	4	14	50	mg/kg/day	14.323	replicate	Quinoline	91-22-5	You.2023.NucleicAcidsResearch.51.21	quinolineSonicationMousedba2Liver	1	1
aai	PECC	Sonication	Mouse	gptdelta	Kidney	male	8	po	1perdayx28days	six dose plus control	28	3	0	mg/kg/day	4.57777	replicate	Aristolochic acid I	313-67-7	You.2023.NucleicAcidsResearch.51.21	aaiSonicationMousegptdeltaKidney	2	1
aai	PECC	Sonication	Mouse	gptdelta	Kidney	male	8	po	1perdayx28days	six dose plus control	28	3	0	mg/kg/day	5.38359	replicate	Aristolochic acid I	313-67-7	You.2023.NucleicAcidsResearch.51.21	aaiSonicationMousegptdeltaKidney	2	1
aai	PECC	Sonication	Mouse	gptdelta	Kidney	male	8	po	1perdayx28days	six dose plus control	28	3	0	mg/kg/day	3.05028	replicate	Aristolochic acid I	313-67-7	You.2023.NucleicAcidsResearch.51.21	aaiSonicationMousegptdeltaKidney	2	1
aai	PECC	Sonication	Mouse	gptdelta	Kidney	male	8	po	1perdayx28days	six dose plus control	28	3	0	mg/kg/day	2.70103	replicate	Aristolochic acid I	313-67-7	You.2023.NucleicAcidsResearch.51.21	aaiSonicationMousegptdeltaKidney	2	1
aai	PECC	Sonication	Mouse	gptdelta	Kidney	male	8	po	1perdayx28days	six dose plus control	28	3	0	mg/kg/day	3.92995	replicate	Aristolochic acid I	313-67-7	You.2023.NucleicAcidsResearch.51.21	aaiSonicationMousegptdeltaKidney	2	1
aai	PECC	Sonication	Mouse	gptdelta	Kidney	male	8	po	1perdayx28days	six dose plus control	28	3	0	mg/kg/day	3.75331	replicate	Aristolochic acid I	313-67-7	You.2023.NucleicAcidsResearch.51.21	aaiSonicationMousegptdeltaKidney	2	1
aai	PECC	Sonication	Mouse	gptdelta	Kidney	male	8	po	1perdayx28days	six dose plus control	28	3	0	mg/kg/day	2.86468	replicate	Aristolochic acid I	313-67-7	You.2023.NucleicAcidsResearch.51.21	aaiSonicationMousegptdeltaKidney	2	1
aai	PECC	Sonication	Mouse	gptdelta	Kidney	male	8	po	1perdayx28days	six dose plus control	28	3	0.125	mg/kg/day	8.94882	replicate	Aristolochic acid I	313-67-7	You.2023.NucleicAcidsResearch.51.21	aaiSonicationMousegptdeltaKidney	2	1
aai	PECC	Sonication	Mouse	gptdelta	Kidney	male	8	po	1perdayx28days	six dose plus control	28	3	0.125	mg/kg/day	7.07362	replicate	Aristolochic acid I	313-67-7	You.2023.NucleicAcidsResearch.51.21	aaiSonicationMousegptdeltaKidney	2	1
aai	PECC	Sonication	Mouse	gptdelta	Kidney	male	8	po	1perdayx28days	six dose plus control	28	3	0.125	mg/kg/day	11.8913	replicate	Aristolochic acid I	313-67-7	You.2023.NucleicAcidsResearch.51.21	aaiSonicationMousegptdeltaKidney	2	1
aai	PECC	Sonication	Mouse	gptdelta	Kidney	male	8	po	1perdayx28days	six dose plus control	28	3	0.125	mg/kg/day	6.53244	replicate	Aristolochic acid I	313-67-7	You.2023.NucleicAcidsResearch.51.21	aaiSonicationMousegptdeltaKidney	2	1
aai	PECC	Sonication	Mouse	gptdelta	Kidney	male	8	po	1perdayx28days	six dose plus control	28	3	0.125	mg/kg/day	6.63903	replicate	Aristolochic acid I	313-67-7	You.2023.NucleicAcidsResearch.51.21	aaiSonicationMousegptdeltaKidney	2	1
aai	PECC	Sonication	Mouse	gptdelta	Kidney	male	8	po	1perdayx28days	six dose plus control	28	3	0.125	mg/kg/day	5.77823	replicate	Aristolochic acid I	313-67-7	You.2023.NucleicAcidsResearch.51.21	aaiSonicationMousegptdeltaKidney	2	1
aai	PECC	Sonication	Mouse	gptdelta	Kidney	male	8	po	1perdayx28days	six dose plus control	28	3	0.25	mg/kg/day	10.3672	replicate	Aristolochic acid I	313-67-7	You.2023.NucleicAcidsResearch.51.21	aaiSonicationMousegptdeltaKidney	2	1
aai	PECC	Sonication	Mouse	gptdelta	Kidney	male	8	po	1perdayx28days	six dose plus control	28	3	0.25	mg/kg/day	7.94449	replicate	Aristolochic acid I	313-67-7	You.2023.NucleicAcidsResearch.51.21	aaiSonicationMousegptdeltaKidney	2	1
aai	PECC	Sonication	Mouse	gptdelta	Kidney	male	8	po	1perdayx28days	six dose plus control	28	3	0.25	mg/kg/day	6.64241	replicate	Aristolochic acid I	313-67-7	You.2023.NucleicAcidsResearch.51.21	aaiSonicationMousegptdeltaKidney	2	1
aai	PECC	Sonication	Mouse	gptdelta	Kidney	male	8	po	1perdayx28days	six dose plus control	28	3	0.25	mg/kg/day	6.3726	replicate	Aristolochic acid I	313-67-7	You.2023.NucleicAcidsResearch.51.21	aaiSonicationMousegptdeltaKidney	2	1
aai	PECC	Sonication	Mouse	gptdelta	Kidney	male	8	po	1perdayx28days	six dose plus control	28	3	0.25	mg/kg/day	7.5112	replicate	Aristolochic acid I	313-67-7	You.2023.NucleicAcidsResearch.51.21	aaiSonicationMousegptdeltaKidney	2	1
aai	PECC	Sonication	Mouse	gptdelta	Kidney	male	8	po	1perdayx28days	six dose plus control	28	3	0.25	mg/kg/day	9.70522	replicate	Aristolochic acid I	313-67-7	You.2023.NucleicAcidsResearch.51.21	aaiSonicationMousegptdeltaKidney	2	1
aai	PECC	Sonication	Mouse	gptdelta	Kidney	male	8	po	1perdayx28days	six dose plus control	28	3	0.5	mg/kg/day	14.1521	replicate	Aristolochic acid I	313-67-7	You.2023.NucleicAcidsResearch.51.21	aaiSonicationMousegptdeltaKidney	2	1
aai	PECC	Sonication	Mouse	gptdelta	Kidney	male	8	po	1perdayx28days	six dose plus control	28	3	0.5	mg/kg/day	10.7917	replicate	Aristolochic acid I	313-67-7	You.2023.NucleicAcidsResearch.51.21	aaiSonicationMousegptdeltaKidney	2	1
aai	PECC	Sonication	Mouse	gptdelta	Kidney	male	8	po	1perdayx28days	six dose plus control	28	3	0.5	mg/kg/day	10.0147	replicate	Aristolochic acid I	313-67-7	You.2023.NucleicAcidsResearch.51.21	aaiSonicationMousegptdeltaKidney	2	1
aai	PECC	Sonication	Mouse	gptdelta	Kidney	male	8	po	1perdayx28days	six dose plus control	28	3	0.5	mg/kg/day	10.2081	replicate	Aristolochic acid I	313-67-7	You.2023.NucleicAcidsResearch.51.21	aaiSonicationMousegptdeltaKidney	2	1
aai	PECC	Sonication	Mouse	gptdelta	Kidney	male	8	po	1perdayx28days	six dose plus control	28	3	0.5	mg/kg/day	12.4906	replicate	Aristolochic acid I	313-67-7	You.2023.NucleicAcidsResearch.51.21	aaiSonicationMousegptdeltaKidney	2	1
aai	PECC	Sonication	Mouse	gptdelta	Kidney	male	8	po	1perdayx28days	six dose plus control	28	3	0.5	mg/kg/day	8.29131	replicate	Aristolochic acid I	313-67-7	You.2023.NucleicAcidsResearch.51.21	aaiSonicationMousegptdeltaKidney	2	1
aai	PECC	Sonication	Mouse	gptdelta	Kidney	male	8	po	1perdayx28days	six dose plus control	28	3	1	mg/kg/day	20.3124	replicate	Aristolochic acid I	313-67-7	You.2023.NucleicAcidsResearch.51.21	aaiSonicationMousegptdeltaKidney	2	1
aai	PECC	Sonication	Mouse	gptdelta	Kidney	male	8	po	1perdayx28days	six dose plus control	28	3	1	mg/kg/day	15.4404	replicate	Aristolochic acid I	313-67-7	You.2023.NucleicAcidsResearch.51.21	aaiSonicationMousegptdeltaKidney	2	1
aai	PECC	Sonication	Mouse	gptdelta	Kidney	male	8	po	1perdayx28days	six dose plus control	28	3	1	mg/kg/day	25.5658	replicate	Aristolochic acid I	313-67-7	You.2023.NucleicAcidsResearch.51.21	aaiSonicationMousegptdeltaKidney	2	1
aai	PECC	Sonication	Mouse	gptdelta	Kidney	male	8	po	1perdayx28days	six dose plus control	28	3	1	mg/kg/day	24.2726	replicate	Aristolochic acid I	313-67-7	You.2023.NucleicAcidsResearch.51.21	aaiSonicationMousegptdeltaKidney	2	1
aai	PECC	Sonication	Mouse	gptdelta	Kidney	male	8	po	1perdayx28days	six dose plus control	28	3	2	mg/kg/day	40.1334	replicate	Aristolochic acid I	313-67-7	You.2023.NucleicAcidsResearch.51.21	aaiSonicationMousegptdeltaKidney	2	1
aai	PECC	Sonication	Mouse	gptdelta	Kidney	male	8	po	1perdayx28days	six dose plus control	28	3	2	mg/kg/day	35.4692	replicate	Aristolochic acid I	313-67-7	You.2023.NucleicAcidsResearch.51.21	aaiSonicationMousegptdeltaKidney	2	1
aai	PECC	Sonication	Mouse	gptdelta	Kidney	male	8	po	1perdayx28days	six dose plus control	28	3	2	mg/kg/day	27.8277	replicate	Aristolochic acid I	313-67-7	You.2023.NucleicAcidsResearch.51.21	aaiSonicationMousegptdeltaKidney	2	1
aai	PECC	Sonication	Mouse	gptdelta	Kidney	male	8	po	1perdayx28days	six dose plus control	28	3	2	mg/kg/day	45.5951	replicate	Aristolochic acid I	313-67-7	You.2023.NucleicAcidsResearch.51.21	aaiSonicationMousegptdeltaKidney	2	1
aai	PECC	Sonication	Mouse	gptdelta	Kidney	male	8	po	1perdayx28days	six dose plus control	28	3	2	mg/kg/day	51.0523	replicate	Aristolochic acid I	313-67-7	You.2023.NucleicAcidsResearch.51.21	aaiSonicationMousegptdeltaKidney	2	1
aai	PECC	Sonication	Mouse	gptdelta	Kidney	male	8	po	1perdayx28days	six dose plus control	28	3	2	mg/kg/day	43.7291	replicate	Aristolochic acid I	313-67-7	You.2023.NucleicAcidsResearch.51.21	aaiSonicationMousegptdeltaKidney	2	1
aai	PECC	Sonication	Mouse	gptdelta	Kidney	male	8	po	1perdayx28days	six dose plus control	28	3	4	mg/kg/day	76.4335	replicate	Aristolochic acid I	313-67-7	You.2023.NucleicAcidsResearch.51.21	aaiSonicationMousegptdeltaKidney	2	1
aai	PECC	Sonication	Mouse	gptdelta	Kidney	male	8	po	1perdayx28days	six dose plus control	28	3	4	mg/kg/day	74.476	replicate	Aristolochic acid I	313-67-7	You.2023.NucleicAcidsResearch.51.21	aaiSonicationMousegptdeltaKidney	2	1
aai	PECC	Sonication	Mouse	gptdelta	Kidney	male	8	po	1perdayx28days	six dose plus control	28	3	4	mg/kg/day	86.8279	replicate	Aristolochic acid I	313-67-7	You.2023.NucleicAcidsResearch.51.21	aaiSonicationMousegptdeltaKidney	2	1
aai	PECC	Sonication	Mouse	gptdelta	Kidney	male	8	po	1perdayx28days	six dose plus control	28	3	4	mg/kg/day	77.3656	replicate	Aristolochic acid I	313-67-7	You.2023.NucleicAcidsResearch.51.21	aaiSonicationMousegptdeltaKidney	2	1
aai	PECC	Sonication	Mouse	gptdelta	Kidney	male	8	po	1perdayx28days	six dose plus control	28	3	4	mg/kg/day	109.72	replicate	Aristolochic acid I	313-67-7	You.2023.NucleicAcidsResearch.51.21	aaiSonicationMousegptdeltaKidney	2	1
aai	PECC	Sonication	Mouse	gptdelta	Kidney	male	8	po	1perdayx28days	six dose plus control	28	3	4	mg/kg/day	97.2773	replicate	Aristolochic acid I	313-67-7	You.2023.NucleicAcidsResearch.51.21	aaiSonicationMousegptdeltaKidney	2	1
bap	PECC	Sonication	Mouse	c57bl/6j	Liver	male	8	po	1perdayx28days	one dose plus control	28	3	0	mg/kg/day	6.98248	replicate	benzo(a)pyrene	50-32-8	You.2023.NucleicAcidsResearch.51.21	bapSonicationMousec57bl/6jLiver	3	1
bap	PECC	Sonication	Mouse	c57bl/6j	Liver	male	8	po	1perdayx28days	one dose plus control	28	3	0	mg/kg/day	4.22325	replicate	benzo(a)pyrene	50-32-8	You.2023.NucleicAcidsResearch.51.21	bapSonicationMousec57bl/6jLiver	3	1
bap	PECC	Sonication	Mouse	c57bl/6j	Liver	male	8	po	1perdayx28days	one dose plus control	28	3	0	mg/kg/day	7.85409	replicate	benzo(a)pyrene	50-32-8	You.2023.NucleicAcidsResearch.51.21	bapSonicationMousec57bl/6jLiver	3	1
bap	PECC	Sonication	Mouse	c57bl/6j	Liver	male	8	po	1perdayx28days	one dose plus control	28	3	0	mg/kg/day	7.69806	replicate	benzo(a)pyrene	50-32-8	You.2023.NucleicAcidsResearch.51.21	bapSonicationMousec57bl/6jLiver	3	1
bap	PECC	Sonication	Mouse	c57bl/6j	Liver	male	8	po	1perdayx28days	one dose plus control	28	3	50	mg/kg/day	71.3036	replicate	benzo(a)pyrene	50-32-8	You.2023.NucleicAcidsResearch.51.21	bapSonicationMousec57bl/6jLiver	3	1
bap	PECC	Sonication	Mouse	c57bl/6j	Liver	male	8	po	1perdayx28days	one dose plus control	28	3	50	mg/kg/day	42.8255	replicate	benzo(a)pyrene	50-32-8	You.2023.NucleicAcidsResearch.51.21	bapSonicationMousec57bl/6jLiver	3	1
bap	PECC	Sonication	Mouse	c57bl/6j	Liver	male	8	po	1perdayx28days	one dose plus control	28	3	50	mg/kg/day	44.8665	replicate	benzo(a)pyrene	50-32-8	You.2023.NucleicAcidsResearch.51.21	bapSonicationMousec57bl/6jLiver	3	1
ndea	PECC	Sonication	Rat	gptdelta	Liver	male	5	ip	1perdayx91days	one dose plus control	91	1	0	mg/kg/day	51	replicate	diethylnitrosamine	55-18-5	Izawa.2023.GenesandEnviron.45.30	DENSonicationRatgptDeltaLiver	4	2
ndea	PECC	Sonication	Rat	gptdelta	Liver	male	5	ip	1perdayx91days	one dose plus control	91	1	0	mg/kg/day	93	replicate	diethylnitrosamine	55-18-5	Izawa.2023.GenesandEnviron.45.30	DENSonicationRatgptDeltaLiver	4	2
ndea	PECC	Sonication	Rat	gptdelta	Liver	male	5	ip	1perdayx91days	one dose plus control	91	1	0	mg/kg/day	157	replicate	diethylnitrosamine	55-18-5	Izawa.2023.GenesandEnviron.45.30	DENSonicationRatgptDeltaLiver	4	2
ndea	PECC	Sonication	Rat	gptdelta	Liver	male	5	ip	1perweekx5weeks	one dose plus control	35	1	40	mg/kg/day	734	replicate	diethylnitrosamine	55-18-5	Izawa.2023.GenesandEnviron.45.30	DENSonicationRatgptDeltaLiver	4	2
ndea	PECC	Sonication	Rat	gptdelta	Liver	male	5	ip	1perweekx5weeks	one dose plus control	35	1	40	mg/kg/day	614	replicate	diethylnitrosamine	55-18-5	Izawa.2023.GenesandEnviron.45.30	DENSonicationRatgptDeltaLiver	4	2
ndea	PECC	Sonication	Rat	gptdelta	Liver	male	5	ip	1perweekx5weeks	one dose plus control	35	1	40	mg/kg/day	621	replicate	diethylnitrosamine	55-18-5	Izawa.2023.GenesandEnviron.45.30	DENSonicationRatgptDeltaLiver	4	2
